# Supplementary material for: Manganese Modulates Metabolic Activity and Redox Homeostasis in Translationally Blocked Lactococcus cremoris, Impacting Metabolic Persistence, Cell Culturability, and Flavor Formation
Source: Microbiol Spectr. 2022 May 31;10(3):e02708-21. doi: 10.1128/spectrum.02708-21 (PMC9241929; doi:10.1128/spectrum.02708-21)
Supplement: SUPPLEMENTAL FILE 1 — Supplemental material. Download spectrum.02708-21-s001.xlsx, XLSX file, 0.4 MB [file spectrum.02708-21-s001.xlsx]

## Sheet: Sheet1
Significant	p-value	fold difference	Protein IDs	Majority protein IDs	Fasta headers	Potential contaminant	Protein names	Gene names	Gene names (primary )	Gene names (ordered locus )	COGcatcombined	Cross-reference (KEGG)	id	Number of proteins	Peptides	Unique peptides	Sequence coverage	Mol weight kDa	Sequence length	Q value	Score	Intensity	iBAQ	iBAQ Mn_NCDO712_1	iBAQ Mn_NCDO712_2	iBAQ Mn_NCDO712_3	iBAQ Mn_NCDO712_4	iBAQ noMn_NCDO712_1	iBAQ noMN_NCDO712_2	iBAQ noMn_NCDO712_3	iBAQ noMn_NCDO712_4	LFQ intensity Mn_NCDO712_1	LFQ intensity Mn_NCDO712_2	LFQ intensity Mn_NCDO712_3	LFQ intensity Mn_NCDO712_4	LFQ intensity noMn_NCDO712_1	LFQ intensity noMN_NCDO712_2	LFQ intensity noMn_NCDO712_3	LFQ intensity noMn_NCDO712_4
	0.0041832	3.22015	A0A1B1H1Y6	A0A1B1H1Y6	tr|A0A1B1H1Y6|A0A1B1H1Y6_9LACT Extracellular pilin protein, LPSTG anchored OS=Lactococcus lactis GN=spaA PE=4 SV=1		Extracellular pilin protein, LPSTG anchored	spaA pSH74_12	spaA	pSH74_12	M		1	1	6	6	16.6	54.407	505	0	41.724	46206000	2200300	255180	674810	716090	229020	106150	59726	97459	61845	6.5529	6.95774	6.96061	6.63719	6.2132	6.1922	6.33465	6.33688
	0.113751	2.35943	A0A1B1H1Y7	A0A1B1H1Y7	tr|A0A1B1H1Y7|A0A1B1H1Y7_9LACT Extracellular pilin protein, LPDTG anchored OS=Lactococcus lactis GN=spaCB PE=4 SV=1		Extracellular pilin protein, LPDTG anchored	spaCB pSH74_11	spaCB	pSH74_11	S		2	1	4	4	6	124.49	1141	0	19.471	7001100	114770	13115	27404	38006	20474	1918.7	6539	3985	3328.9	5.9355	6.00312	6.01322	6.09653	5.20183	6.14941	5.70263	5.50326
+	0.000206286	4.18829	A0A1B1RSI5	A0A1B1RSI5	tr|A0A1B1RSI5|A0A1B1RSI5_9LACT Mn2+/Fe2+ transporter, NRAMP family OS=Lactococcus lactis GN=mntH PE=4 SV=1		Mn2+/Fe2+ transporter, NRAMP family	mntH pNZ712_01	mntH	pNZ712_01	P		3	1	6	6	9	57.225	525	0	39.4	62421000	6935600	460000	665480	234950	195390	1372700	940310	1656500	1410300	6.5684	6.3516	6.26202	6.54715	7.07566	7.03715	7.0026	7.10192
	0.695573	1.07118	A0A1B1RSI6	A0A1B1RSI6	tr|A0A1B1RSI6|A0A1B1RSI6_9LACT Replication-associated protein RepX, RepB family OS=Lactococcus lactis GN=repX PE=4 SV=1		Replication-associated protein RepX, RepB family	repX pNZ712_05	repX	pNZ712_05	0		4	1	4	3	24.7	21.358	182	0	5.8168	11394000	1035800	104650	264890	121310	242970	81243	77350	64385	79011	6.06378	6.02412	5.83891	6.08718	6.07482	6.13615	5.92518	5.99728
	0.543654	1.62728	A0A1B1RSI7	A0A1B1RSI7	tr|A0A1B1RSI7|A0A1B1RSI7_9LACT Replication initiation protein RepB OS=Lactococcus lactis GN=repB PE=4 SV=1		Replication initiation protein RepB	repB pNZ712_04	repB	pNZ712_04	L		5	1	8	3	19.3	45.821	388	0.0073733	1.8865	10414000	416570	229790	10676	83043	14736	8337.3	46044	17810	6139.3	6.63222	5.57304	5.70225	5.31078	5.33667	5.43714	5.54682	6.05182
	0.680757	1.28218	A0A1B1RSK2	A0A1B1RSK2	tr|A0A1B1RSK2|A0A1B1RSK2_9LACT Transcriptional activator, AraC family OS=Lactococcus lactis GN=pNZ712_27 PE=4 SV=1		Transcriptional activator, AraC family	pNZ712_27		pNZ712_27	K		7	1	3	3	16.8	33.093	285	0	4.5	12801000	800060	354370	205600	0	156720	45423	23685	0	14267	5.89127	6.24055	5.44269	6.18466	6.01758	6.19968	5.441	5.66912
	0.534897	1.08085	A0A1B1RSK3	A0A1B1RSK3	tr|A0A1B1RSK3|A0A1B1RSK3_9LACT Copper-(Or silver)-translocating P-type ATPase OS=Lactococcus lactis GN=pNZ712_23 PE=3 SV=1		Copper-(Or silver)-translocating P-type ATPase	pNZ712_23		pNZ712_23	P		8	1	21	13	31.2	76.437	698	0	233.68	395400000	21966000	2187700	4798000	3568000	3219000	2700700	1454900	2563100	1475000	7.48994	7.65876	7.62538	7.58146	7.6046	7.52975	7.621	7.46513
	0.288795	1.11524	A0A1B1RSL6	A0A1B1RSL6	tr|A0A1B1RSL6|A0A1B1RSL6_9LACT ATP-dependent Clp protease, ATP-binding subunit OS=Lactococcus lactis GN=pNZ712_11 PE=4 SV=1		ATP-dependent Clp protease, ATP-binding subunit	pNZ712_11		pNZ712_11	O		11	1	80	80	88.1	77.716	704	0	323.31	3088100000	81266000	11107000	15078000	9284300	11698000	9934500	6449300	7835900	9878500	8.48084	8.4588	8.42789	8.45117	8.50864	8.51021	8.39917	8.59016
	0.221782	1.53054	A0A1B1RSM0	A0A1B1RSM0	tr|A0A1B1RSM0|A0A1B1RSM0_9LACT Serine/threonine protein phosphatase OS=Lactococcus lactis GN=pNZ712_44 PE=4 SV=1		Serine/threonine protein phosphatase	pNZ712_44		pNZ712_44	T		13	1	3	3	14.4	27.134	229	0	8.6838	9917400	826450	112640	146780	137290	216300	39865	29970	83513	60086	6.09896	5.90294	6.08536	6.09468	5.98863	6.11279	5.8142	5.52694
	0.533993	1.0728	A2RH74	A2RH74	sw|A2RH74|DNAA_LACLM Chromosomal replication initiator protein DnaA OS=Lactococcus lactis subsp. cremoris (strain MG1363) GN=dnaA PE=3 SV=1								14	1	17	17	42.3	51.316	454	0	78.852	115970000	4295300	504240	917080	411690	712010	435170	260030	599820	455300	7.05096	7.04273	6.99491	7.1377	6.95024	6.98532	7.10531	7.06337
	0.101012	2.45322	A2RH76	A2RH76	sw|A2RH76|ADDB_LACLM ATP-dependent helicase/deoxyribonuclease subunit B OS=Lactococcus lactis subsp. cremoris (strain MG1363) GN=rexB PE=1 SV=1		ATP-dependent helicase/deoxyribonuclease subunit B (EC 3.1.-.-) (EC 3.6.4.12) (ATP-dependent helicase/nuclease RexB)	rexB llmg_0003	rexB	llmg_0003	L	llm:llmg_0003	15	1	3	3	3.2	127.23	1099	0.0010277	3.7418	12772000	202730	6088.5	27023	40778	39719	33507	17829	7672.1	30114	5.60298	5.70469	6.20328	5.44076	6.33397	6.31593	5.98666	5.87411
	0.597426	1.09786	A2RH77	A2RH77	sw|A2RH77|ADDA_LACLM ATP-dependent helicase/nuclease subunit A OS=Lactococcus lactis subsp. cremoris (strain MG1363) GN=addA PE=1 SV=1		ATP-dependent helicase/nuclease subunit A (EC 3.1.-.-) (EC 3.6.4.12) (ATP-dependent helicase/nuclease AddA)	addA rexA llmg_0004	addA	llmg_0004	L	llm:llmg_0004	16	1	11	11	10.7	138.94	1203	0	13.043	16113000	217750	37287	24594	21516	32448	35311	17702	31658	17235	6.34788	6.18616	6.02662	6.20855	6.24247	6.14529	6.29115	6.25249
	0.0163999	1.16077	A2RH80	A2RH80	tr|A2RH80|A2RH80_LACLM Ribosome-binding ATPase YchF OS=Lactococcus lactis subsp. cremoris (strain MG1363) GN=ychF PE=3 SV=1		Ribosome-binding ATPase YchF	ychF llmg_0007	ychF	llmg_0007	J	llm:llmg_0007	17	1	32	32	77.6	41.241	371	0	194.03	949720000	45225000	5294500	7190600	4784700	6342900	5580400	4316300	6226600	5488700	7.96794	7.91157	7.96212	7.95792	7.99129	8.02653	7.98988	8.05084
	0.410136	1.18467	A2RH85	A2RH85	sw|A2RH85|PTH_LACLM Peptidyl-tRNA hydrolase OS=Lactococcus lactis subsp. cremoris (strain MG1363) GN=pth PE=3 SV=1		Peptidyl-tRNA hydrolase (PTH) (EC 3.1.1.29)	pth llmg_0012	pth	llmg_0012	J	llm:llmg_0012	18	1	4	4	31.4	20.963	188	0	14.279	26748000	2229000	223010	243420	131460	352510	122410	208030	513020	435150	6.19429	6.35809	6.39005	6.56865	6.42935	6.37062	6.50705	6.49845
	0.331817	1.24752	A2RH86	A2RH86	tr|A2RH86|A2RH86_LACLM Transcription-repair-coupling factor OS=Lactococcus lactis subsp. cremoris (strain MG1363) GN=mfd PE=3 SV=1		Transcription-repair-coupling factor (TRCF) (EC 3.6.4.-)	mfd llmg_0013	mfd	llmg_0013	L	llm:llmg_0013	19	1	8	8	7.2	135.51	1180	0	13.31	22276000	353590	46868	55653	55488	48027	35818	24617	46651	40470	6.40663	6.1972	6.38487	6.14971	6.20066	6.40529	6.41642	6.50022
	0.498501	1.34284	A2RH87	A2RH87	tr|A2RH87|A2RH87_LACLM Putative RNA binding protein OS=Lactococcus lactis subsp. cremoris (strain MG1363) GN=llmg_0015 PE=4 SV=1		Putative RNA binding protein	llmg_0015		llmg_0015	J	llm:llmg_0015	20	1	2	2	19.1	10.442	89	0	6.7559	11677000	5838700	983540	629790	630940	1169000	342670	449860	1155800	477090	6.13596	5.92837	6.02567	6.1209	5.45609	6.10961	6.23598	5.89713
	0.26219	1.67811	A2RH89	A2RH89	tr|A2RH89|A2RH89_LACLM Putative RNA binding protein OS=Lactococcus lactis subsp. cremoris (strain MG1363) GN=llmg_0017 PE=4 SV=1		Putative RNA binding protein	llmg_0017		llmg_0017	#N/A	llm:llmg_0017	21	1	4	4	43.9	12.413	107	0	5.2425	8255700	1376000	205060	313520	180010	223200	126500	85343	163740	78574	5.88486	5.97657	5.89057	5.91714	5.86094	5.90971	5.15253	5.84668
	0.0191936	1.62426	A2RH92	A2RH92	tr|A2RH92|A2RH92_LACLM Hpt protein OS=Lactococcus lactis subsp. cremoris (strain MG1363) GN=hpt PE=4 SV=1		Hpt protein (EC 2.4.2.8)	hpt llmg_0020	hpt	llmg_0020	F	llm:llmg_0020	22	1	13	13	57.9	20.607	183	0	47.043	235220000	23522000	2678300	3537400	5053900	2988900	1241800	791800	3420300	3810200	7.46136	7.40887	7.47095	7.46734	7.31902	7.23591	7.06119	7.34978
	0.275247	1.09542	A2RH93	A2RH93	tr|A2RH93|A2RH93_LACLM ATP-dependent zinc metalloprotease FtsH OS=Lactococcus lactis subsp. cremoris (strain MG1363) GN=ftsH PE=3 SV=1		ATP-dependent zinc metalloprotease FtsH (EC 3.4.24.-)	ftsH llmg_0021	ftsH	llmg_0021	O	llm:llmg_0021	23	1	48	48	66.3	75.51	695	0	323.31	1176500000	34603000	3695300	7491200	4281700	4267200	3395700	2498200	5513000	3460300	7.98266	8.05584	8.02547	8.00139	7.99617	8.01649	8.10667	8.10435
	0.220785	1.47049	A2RHC8	A2RHC8	tr|A2RHC8|A2RHC8_LACLM Uncharacterized protein OS=Lactococcus lactis subsp. cremoris (strain MG1363) GN=llmg_0056 PE=4 SV=1		Uncharacterized protein	llmg_0056		llmg_0056	S	llm:llmg_0056	24	1	2	2	11.5	29.306	260	0.0010081	3.4722	1730700	115380	12523	18214	12191	11150	10950	8859.8	30066	11427	5.57566	5.89656	5.46689	5.92116	5.65812	5.54544	5.5468	5.44007
	0.183447	1.21258	A2RHD7	A2RHD7	tr|A2RHD7|A2RHD7_LACLM Aminotransferase OS=Lactococcus lactis subsp. cremoris (strain MG1363) GN=araT PE=3 SV=1		Aminotransferase (EC 2.6.1.-)	araT llmg_0066	araT	llmg_0066	E	llm:llmg_0066	25	1	20	20	55.2	43.219	391	0	66.761	158040000	7525700	850950	2485300	813390	959820	670080	501740	782910	461520	7.14482	7.36344	7.178	7.1284	7.09124	7.10714	7.13621	7.14523
	0.222674	1.48113	A2RHD9	A2RHD9	tr|A2RHD9|A2RHD9_LACLM HTH-type transcriptional regulator Rgg family OS=Lactococcus lactis subsp. cremoris (strain MG1363) GN=llmg_0069 PE=4 SV=1		HTH-type transcriptional regulator Rgg family	llmg_0069		llmg_0069	K	llm:llmg_0069	26	1	2	2	11.3	34.991	293	0.0037879	2.27	15155000	947170	0	8425.9	20119	0	0	918620	0	0	5.70658	5.85252	5.42262	5.61137	5.85913	6.02395	5.60237	5.79003
	0.694035	1.04895	A2RHE1	A2RHE1	tr|A2RHE1|A2RHE1_LACLM Dihydrolipoyl dehydrogenase OS=Lactococcus lactis subsp. cremoris (strain MG1363) GN=pdhD PE=4 SV=1		Dihydrolipoyl dehydrogenase (EC 1.8.1.4)	pdhD llmg_0071	pdhD	llmg_0071	C	llm:llmg_0071	27	1	24	24	58.5	49.865	472	0	192.81	1988200000	104640000	12000000	19235000	12648000	15100000	8231200	6387700	17578000	13463000	8.17149	8.30415	8.22665	8.26359	8.13462	8.16417	8.29132	8.29274
	0.845596	1.02553	A2RHE2	A2RHE2	tr|A2RHE2|A2RHE2_LACLM Dihydrolipoamide acetyltransferase component of pyruvate dehydrogenase complex OS=Lactococcus lactis subsp. cremoris (strain MG1363) GN=pdhC PE=3 SV=1		Dihydrolipoamide acetyltransferase component of pyruvate dehydrogenase complex (EC 2.3.1.-)	pdhC llmg_0072	pdhC	llmg_0072	C	llm:llmg_0072	28	1	23	23	50.2	56.33	530	0	186.17	1786100000	77657000	9593600	12875000	7201200	11504000	12209000	5837900	10065000	8370900	8.18024	8.29566	8.1423	8.28445	8.18104	8.1997	8.2169	8.34879
	0.876648	1.01362	A2RHE3	A2RHE3	tr|A2RHE3|A2RHE3_LACLM Pyruvate dehydrogenase E1 component beta subunit OS=Lactococcus lactis subsp. cremoris (strain MG1363) GN=pdhB PE=4 SV=1		Pyruvate dehydrogenase E1 component beta subunit (EC 1.2.4.1)	pdhB llmg_0073	pdhB	llmg_0073	C	llm:llmg_0073	29	1	28	28	83.4	35.165	326	0	258.84	2122500000	124850000	18375000	22767000	13476000	23564000	11825000	8507100	14787000	11551000	8.33814	8.27012	8.25297	8.33319	8.28042	8.25273	8.25962	8.37814
	0.664546	1.02055	A2RHE4	A2RHE4	tr|A2RHE4|A2RHE4_LACLM Pyruvate dehydrogenase E1 component alpha subunit OS=Lactococcus lactis subsp. cremoris (strain MG1363) GN=pdhA PE=4 SV=1		Pyruvate dehydrogenase E1 component alpha subunit (EC 1.2.4.1)	pdhA llmg_0074	pdhA	llmg_0074	C	llm:llmg_0074	30	1	27	27	62.8	41.351	374	0	302.85	1391700000	81862000	13023000	14756000	9607600	12606000	8261100	6820100	9127300	7660700	8.18808	8.12791	8.10741	8.14566	8.15597	8.11401	8.13849	8.12525
	0.714945	1.08932	A2RHE5	A2RHE5	tr|A2RHE5|A2RHE5_LACLM Lipoate--protein ligase OS=Lactococcus lactis subsp. cremoris (strain MG1363) GN=lplL PE=4 SV=1		Lipoate--protein ligase (EC 6.3.1.20)	lplL llmg_0075	lplL	llmg_0075	H	llm:llmg_0075	31	1	4	4	10.5	37.783	333	0	14.287	17321000	1018900	141960	162620	122940	198720	116260	40130	87696	148550	6.2335	6.18304	6.19184	6.32037	6.26642	6.11912	5.98485	6.40975
	0.885007	1.02463	A2RHE9	A2RHE9	tr|A2RHE9|A2RHE9_LACLM Tryptophan--tRNA ligase OS=Lactococcus lactis subsp. cremoris (strain MG1363) GN=trpS PE=3 SV=1		Tryptophan--tRNA ligase (EC 6.1.1.2) (Tryptophanyl-tRNA synthetase) (TrpRS)	trpS llmg_0079	trpS	llmg_0079	J	llm:llmg_0079	32	1	13	13	56.9	38.119	341	0	60.018	156020000	8211400	1324100	1082200	989820	1253800	885050	987390	884360	804690	7.31894	7.09461	7.09954	7.26841	7.16146	7.31387	7.13389	7.21455
	0.46369	1.65126	A2RHF0	A2RHF0	tr|A2RHF0|A2RHF0_LACLM Osmotically inducible protein C OS=Lactococcus lactis subsp. cremoris (strain MG1363) GN=osmC PE=4 SV=1		Osmotically inducible protein C	osmC llmg_0080	osmC	llmg_0080	O	llm:llmg_0080	33	1	3	3	50.3	15.32	145	0	18.378	22239000	5559700	1187500	1477300	216900	147870	879640	487060	0	1163400	6.40031	6.494	6.17612	6.2222	6.33935	5.41983	5.98738	6.67482
	0.222329	1.13759	A2RHF3	A2RHF3	sw|A2RHF3|PLSX_LACLM Phosphate acyltransferase OS=Lactococcus lactis subsp. cremoris (strain MG1363) GN=plsX PE=3 SV=1		Phosphate acyltransferase (EC 2.3.1.n2) (Acyl-ACP phosphotransacylase) (Acyl-[acyl-carrier-protein]--phosphate acyltransferase) (Phosphate-acyl-ACP acyltransferase)	plsX llmg_0083	plsX	llmg_0083	I	llm:llmg_0083	34	1	11	11	39	34.749	331	0	25.944	53693000	3579600	521220	658200	426210	502920	334150	308730	515410	312720	6.6842	6.73417	6.72428	6.6537	6.68808	6.79091	6.70031	6.84099
	0.0537677	1.47123	A2RHF4	A2RHF4	tr|A2RHF4|A2RHF4_LACLM Putative hydrolase OS=Lactococcus lactis subsp. cremoris (strain MG1363) GN=llmg_0084 PE=4 SV=1		Putative hydrolase	llmg_0084		llmg_0084	S	llm:llmg_0084	35	1	8	8	36.7	30.331	270	0	18.097	65977000	4398400	400580	589360	629730	1308300	461090	257760	487810	263820	6.71687	6.90501	6.85041	7.00788	6.69704	6.72772	6.77587	6.60881
	0.807339	1.03287	A2RHF5	A2RHF5	tr|A2RHF5|A2RHF5_LACLM Putative ABC transporter ATP binding protein OS=Lactococcus lactis subsp. cremoris (strain MG1363) GN=llmg_0085 PE=4 SV=1		Putative ABC transporter ATP binding protein	llmg_0085		llmg_0085	S	llm:llmg_0085	36	1	29	29	60.4	61.518	545	0	191.34	829150000	29612000	4836000	4972900	3701000	3819900	2562100	2288000	3708900	3723500	7.84713	7.89544	7.88266	7.93712	7.78689	7.8787	7.91547	8.03747
	0.437448	1.10173	A2RHG3	A2RHG3	tr|A2RHG3|A2RHG3_LACLM Putative short-chain type dehydrogenase OS=Lactococcus lactis subsp. cremoris (strain MG1363) GN=llmg_0092 PE=3 SV=1		Putative short-chain type dehydrogenase (EC 1.-.-.-)	llmg_0092		llmg_0092	S	llm:llmg_0092	38	1	14	14	52.7	30.822	277	0	78.371	146320000	11255000	1495500	2978000	641180	1652900	1442300	677430	1388900	979250	7.12496	7.22691	7.05918	7.21107	7.06326	7.05679	7.14591	7.18786
	0.62177	1.09703	A2RHG4	A2RHG4	tr|A2RHG4|A2RHG4_LACLM Uncharacterized protein OS=Lactococcus lactis subsp. cremoris (strain MG1363) GN=llmg_0093 PE=3 SV=1		Uncharacterized protein	llmg_0093		llmg_0093	T	llm:llmg_0093	39	1	10	10	51	16.597	155	0	36.731	97910000	12239000	1239700	2682700	1694600	1962500	1370600	1358700	1319400	610680	6.80202	7.01716	7.00169	6.99362	6.96982	7.00881	6.85686	7.13988
	0.576024	1.17055	A2RHG9	A2RHG9	sw|A2RHG9|RL331_LACLM 50S ribosomal protein L33 1 OS=Lactococcus lactis subsp. cremoris (strain MG1363) GN=rpmG1 PE=3 SV=1		50S ribosomal protein L33 1	rpmG1 llmg_0098	rpmG1	llmg_0098	J	llm:llmg_0098	40	1	12	12	87.8	5.997	49	0	73.951	1932200000	1932200000	358470000	221850000	253170000	303900000	198890000	168630000	200870000	226460000	8.41323	7.98072	8.23623	8.331	8.33608	8.35576	8.11434	8.42857
	0.63015	1.19282	A2RHH0	A2RHH0	sw|A2RHH0|RL32_LACLM 50S ribosomal protein L32 OS=Lactococcus lactis subsp. cremoris (strain MG1363) GN=rpmF PE=3 SV=1		50S ribosomal protein L32	rpmF llmg_0099	rpmF	llmg_0099	J	llm:llmg_0099	41	1	2	2	35.1	6.6625	57	0	16.535	249070000	249070000	31110000	77645000	21607000	25866000	16273000	14173000	29726000	32666000	7.07755	7.69293	7.30824	7.38863	7.18921	7.13865	7.33133	7.50187
	0.802036	1.14734	A2RHH3	A2RHH3	tr|A2RHH3|A2RHH3_LACLM Chromosome partitioning protein parA OS=Lactococcus lactis subsp. cremoris (strain MG1363) GN=parA PE=3 SV=1		Chromosome partitioning protein parA	parA llmg_0102	parA	llmg_0102	K	llm:llmg_0102	42	1	4	4	14.2	29.863	261	0.0019666	2.941	5231200	290620	39315	24267	15200	34224	121970	14986	22503	18160	6.0026	6.13262	5.5843	5.7497	6.34151	5.72931	5.42982	5.72981
	0.644412	1.32819	A2RHH6	A2RHH6	tr|A2RHH6|A2RHH6_LACLM Uncharacterized protein OS=Lactococcus lactis subsp. cremoris (strain MG1363) GN=llmg_0105 PE=4 SV=1		Uncharacterized protein	llmg_0105		llmg_0105	S	llm:llmg_0105	43	1	2	2	13.5	17.856	155	0	5.6021	9957200	2489300	593100	478450	0	373300	91111	456120	0	497210	6.29794	5.90276	5.56458	5.97865	5.85411	6.37086	5.57638	5.44954
	0.13679	1.15404	A2RHH7	A2RHH7	tr|A2RHH7|A2RHH7_LACLM Similar to ABC transporter (ATP-binding protein) OS=Lactococcus lactis subsp. cremoris (strain MG1363) GN=llmg_0106 PE=4 SV=1		Similar to ABC transporter (ATP-binding protein)	llmg_0106		llmg_0106	S	llm:llmg_0106	44	1	13	13	32.7	58.304	517	0	34.79	136270000	6489100	882400	1162800	793590	794790	634800	612670	1032500	575530	7.15561	7.08515	7.08782	7.09927	7.15848	7.08511	7.23679	7.19634
	0.687168	1.24893	A2RHI1	A2RHI1	sw|A2RHI1|PRMA_LACLM Ribosomal protein L11 methyltransferase OS=Lactococcus lactis subsp. cremoris (strain MG1363) GN=prmA PE=3 SV=1		Ribosomal protein L11 methyltransferase (L11 Mtase) (EC 2.1.1.-)	prmA llmg_0110	prmA	llmg_0110	J	llm:llmg_0110	45	1	4	4	17.7	34.818	317	0	10.394	10212000	850970	39060	58556	60436	205910	41747	15242	79493	350530	5.68233	5.69645	5.82916	6.28686	5.79257	5.72273	5.86529	6.50036
	0.294363	1.22879	A2RHI2	A2RHI2	tr|A2RHI2|A2RHI2_LACLM Ribosomal RNA small subunit methyltransferase E OS=Lactococcus lactis subsp. cremoris (strain MG1363) GN=llmg_0111 PE=3 SV=1		Ribosomal RNA small subunit methyltransferase E (EC 2.1.1.193)	llmg_0111		llmg_0111	S	llm:llmg_0111	46	1	4	4	16.8	27.74	250	0	5.8545	24033000	1602200	264490	192420	165930	373760	146820	111210	145120	202440	6.40269	6.3085	6.37436	6.55879	6.28124	6.38223	6.18201	6.44096
	0.0278646	1.26019	A2RHI4	A2RHI4	tr|A2RHI4|A2RHI4_LACLM GTP pyrophosphokinase OS=Lactococcus lactis subsp. cremoris (strain MG1363) GN=relA PE=3 SV=1		GTP pyrophosphokinase (EC 2.7.6.5)	relA llmg_0113	relA	llmg_0113	K, T	llm:llmg_0113	48	1	25	25	39.1	83.853	740	0	111.03	216000000	5142800	644550	717970	546930	593560	533350	502300	737780	866370	7.30231	7.30322	7.30304	7.29427	7.31896	7.42034	7.38079	7.4845
	0.712203	1.17702	A2RHI5	A2RHI5	tr|A2RHI5|A2RHI5_LACLM Glycosyl transferase, family 2 OS=Lactococcus lactis subsp. cremoris (strain MG1363) GN=llmg_0114 PE=4 SV=1		Glycosyl transferase, family 2 (EC 2.4.1.-)	llmg_0114		llmg_0114	M	llm:llmg_0114	49	1	2	2	7.1	35.471	311	0.002004	3.3193	3607800	300650	33066	46816	30444	65938	41444	42868	26393	13678	5.42129	5.64025	5.64976	5.68568	5.69639	6.11487	5.59058	5.27828
	0.725186	1.21355	A2RHI8	A2RHI8	tr|A2RHI8|A2RHI8_LACLM Uncharacterized protein OS=Lactococcus lactis subsp. cremoris (strain MG1363) GN=llmg_0117 PE=4 SV=1		Uncharacterized protein	llmg_0117		llmg_0117	S	llm:llmg_0117	51	1	2	2	5.8	24.027	207	0.0019531	2.7858	5604300	509480	33373	401770	0	34155	24755	0	15423	0	5.70823	6.3673	5.50739	5.50636	5.41038	5.87188	5.66407	5.80671
	0.32011	1.15247	A2RHI9	A2RHI9	tr|A2RHI9|A2RHI9_LACLM Putative amino-acid transporter OS=Lactococcus lactis subsp. cremoris (strain MG1363) GN=ctrA PE=4 SV=1		Putative amino-acid transporter	ctrA llmg_0118	ctrA	llmg_0118	E	llm:llmg_0118	52	1	6	6	7.7	49.58	465	0	34.588	109910000	9991700	1025900	2529000	1423800	2027600	1472900	269930	739520	503080	7.12359	6.98911	7.01953	7.00156	7.07	6.89856	7.03743	6.88129
	0.197046	1.15779	A2RHJ0	A2RHJ0	tr|A2RHJ0|A2RHJ0_LACLM Putative Acyltransferase OS=Lactococcus lactis subsp. cremoris (strain MG1363) GN=llmg_0119 PE=4 SV=1		Putative Acyltransferase (EC 2.3.1.51)	llmg_0119		llmg_0119	I	llm:llmg_0119	53	1	11	11	55.5	25.538	220	0	31.633	85509000	6107800	972780	702510	1106300	1078700	695020	467530	615960	468990	7.00505	6.90095	6.86733	6.81849	6.96831	6.9091	6.96856	7.00039
	0.844144	1.01999	A2RHJ5	A2RHJ5	sw|A2RHJ5|SECA_LACLM Protein translocase subunit SecA OS=Lactococcus lactis subsp. cremoris (strain MG1363) GN=secA PE=3 SV=1		Protein translocase subunit SecA	secA llmg_0124	secA	llmg_0124	U	llm:llmg_0124	54	1	42	42	55.1	98.005	865	0	196.09	752090000	16713000	2508800	2858700	2118800	2351800	1655000	1500500	2142500	1577000	7.94912	7.83386	7.84771	7.87284	7.77304	7.87361	7.89837	7.92413
	0.0335349	1.29918	A2RHJ6	A2RHJ6	tr|A2RHJ6|A2RHJ6_LACLM Phospho-2-dehydro-3-deoxyheptonate aldolase OS=Lactococcus lactis subsp. cremoris (strain MG1363) GN=aroF PE=3 SV=1		Phospho-2-dehydro-3-deoxyheptonate aldolase (EC 2.5.1.54) (3-deoxy-D-arabino-heptulosonate 7-phosphate synthase) (DAHP synthase) (Phospho-2-keto-3-deoxyheptonate aldolase)	aroF llmg_0125	aroF	llmg_0125	E	llm:llmg_0125	55	1	21	19	72.5	39.252	345	0	131.01	465430000	27378000	2486800	3446900	2268300	3616000	3982600	3521200	3364900	4691400	7.67906	7.58121	7.57316	7.67395	7.73446	7.72114	7.68273	7.82373
	0.0235664	2.53723	A2RHJ7	A2RHJ7	tr|A2RHJ7|A2RHJ7_LACLM Phosphocarrier protein HPr OS=Lactococcus lactis subsp. cremoris (strain MG1363) GN=ptsH PE=4 SV=1		Phosphocarrier protein HPr	ptsH llmg_0126	ptsH	llmg_0126	G	llm:llmg_0126	56	1	5	5	40.9	9.1263	88	0	31.055	323980000	107990000	15970000	27211000	23226000	17066000	6189100	2536600	4176700	11619000	7.53427	7.66339	7.73935	7.50565	7.24834	6.96128	7.08721	7.52839
	0.828904	1.01745	A2RHJ8	A2RHJ8	tr|A2RHJ8|A2RHJ8_LACLM Phosphoenolpyruvate-protein phosphotransferase OS=Lactococcus lactis subsp. cremoris (strain MG1363) GN=ptsI PE=3 SV=1		Phosphoenolpyruvate-protein phosphotransferase (EC 2.7.3.9) (Phosphotransferase system, enzyme I)	ptsI llmg_0127	ptsI	llmg_0127	G	llm:llmg_0127	57	1	42	42	68.7	62.576	575	0	323.31	3181400000	106050000	13226000	20476000	11559000	17026000	11346000	6666800	13148000	12598000	8.48386	8.48068	8.46685	8.51958	8.42231	8.44072	8.49647	8.56142
	0.900723	1.01945	A2RHJ9	A2RHJ9	sw|A2RHJ9|Y128_LACLM Nucleoid-associated protein llmg_0128 OS=Lactococcus lactis subsp. cremoris (strain MG1363) GN=llmg_0128 PE=3 SV=1		Nucleoid-associated protein llmg_0128	llmg_0128		llmg_0128	S	llm:llmg_0128	58	1	4	4	43.4	11.094	99	0	44.338	37332000	12444000	1751600	2913400	1292900	1948900	1321700	555040	949170	1711200	6.45457	6.56947	6.61114	6.42182	6.605	6.4201	6.47119	6.59416
	0.180755	1.2502	A2RHL0	A2RHL0	sw|A2RHL0|ARLY_LACLM Argininosuccinate lyase OS=Lactococcus lactis subsp. cremoris (strain MG1363) GN=argH PE=3 SV=1		Argininosuccinate lyase (ASAL) (EC 4.3.2.1) (Arginosuccinase)	argH llmg_0139	argH	llmg_0139	E	llm:llmg_0139	60	1	17	17	42	51.866	459	0	84.911	117970000	5617500	758390	932000	550020	863900	877920	404010	967220	264040	6.91318	7.02674	6.99838	7.08117	7.2243	7.02979	7.15734	6.99596
	0.222254	1.33402	A2RHL3	A2RHL3	sw|A2RHL3|RNPA_LACLM Ribonuclease P protein component OS=Lactococcus lactis subsp. cremoris (strain MG1363) GN=rnpA PE=3 SV=1		Ribonuclease P protein component (RNase P protein) (RNaseP protein) (EC 3.1.26.5) (Protein C5)	rnpA llmg_0142	rnpA	llmg_0142	J	llm:llmg_0142	61	1	3	3	28.2	13.688	117	0	7.3387	6214000	776750	57267	178290	100650	235660	86441	0	84146	34289	5.65461	5.82149	5.92872	5.96132	5.76296	5.54433	5.82641	5.73181
	0.0609716	1.39794	A2RHL4	A2RHL4	tr|A2RHL4|A2RHL4_LACLM Membrane protein insertase YidC OS=Lactococcus lactis subsp. cremoris (strain MG1363) GN=yidC PE=3 SV=1		Membrane protein insertase YidC (Foldase YidC) (Membrane integrase YidC) (Membrane protein YidC)	yidC llmg_0143	yidC	llmg_0143	U	llm:llmg_0143	62	1	5	5	10.4	30.307	269	0	14.462	73488000	8165300	1403300	1095600	782350	1174900	1052600	687870	926610	1042100	6.83085	6.63481	6.68275	6.6187	6.87529	6.86673	6.71591	6.89114
	0.0133222	1.22708	A2RHL5	A2RHL5	tr|A2RHL5|A2RHL5_LACLM Uncharacterized protein OS=Lactococcus lactis subsp. cremoris (strain MG1363) GN=llmg_0144 PE=4 SV=1		Uncharacterized protein	llmg_0144		llmg_0144	S	llm:llmg_0144	63	1	29	29	85.2	33.76	304	0	227.42	491770000	25883000	4703700	3274300	3722000	2275400	4031800	2307900	3293000	2274700	7.7223	7.61675	7.64449	7.66863	7.76969	7.76739	7.71609	7.75449
	0.637116	1.05779	A2RHL7	A2RHL7	tr|A2RHL7|A2RHL7_LACLM Aryl-alcohol dehydrogenase OS=Lactococcus lactis subsp. cremoris (strain MG1363) GN=llmg_0146 PE=4 SV=1		Aryl-alcohol dehydrogenase	llmg_0146		llmg_0146	C	llm:llmg_0146	64	1	8	8	24.1	33.971	303	0	26.414	109190000	7279500	1173700	1569600	754290	1150600	320220	412800	1320400	577830	7.07181	7.00983	7.00419	7.00535	6.9374	6.96493	6.95494	7.13631
	0.0605082	2.6915	A2RHM1	A2RHM1	sw|A2RHM1|Y150_LACLM UPF0297 protein llmg_0150 OS=Lactococcus lactis subsp. cremoris (strain MG1363) GN=llmg_0150 PE=3 SV=1		UPF0297 protein llmg_0150	llmg_0150		llmg_0150	S	llm:llmg_0150	65	1	6	6	88.6	10.169	88	0	24.528	136910000	27382000	1266000	20373000	1650200	1855200	381180	1087100	334650	434830	7.04751	7.46318	7.19932	6.77201	6.52571	6.99095	6.48161	6.76376
	0.187783	1.34349	A2RHM2	A2RHM2	sw|A2RHM2|YQGF_LACLM Putative pre-16S rRNA nuclease OS=Lactococcus lactis subsp. cremoris (strain MG1363) GN=llmg_0151 PE=3 SV=1		Putative pre-16S rRNA nuclease (EC 3.1.-.-)	llmg_0151		llmg_0151	L	llm:llmg_0151	66	1	4	4	28	15.652	143	0	8.3017	25933000	2881500	228490	477910	321170	419200	356560	275520	201910	600700	6.39141	6.28149	6.3749	6.35894	6.47135	6.3309	6.40453	6.7129
	0.115849	2.6547	A2RHN5	A2RHN5	sw|A2RHN5|TGT_LACLM Queuine tRNA-ribosyltransferase OS=Lactococcus lactis subsp. cremoris (strain MG1363) GN=tgt PE=3 SV=1		Queuine tRNA-ribosyltransferase (EC 2.4.2.29) (Guanine insertion enzyme) (tRNA-guanine transglycosylase)	tgt llmg_0164	tgt	llmg_0164	J	llm:llmg_0164	69	1	4	4	13.9	43.37	382	0	11.712	18031000	901560	110950	189110	105030	108940	49322	190990	109070	38140	5.70706	5.11539	5.37803	5.96054	5.55695	6.135	6.03278	6.13236
	0.236052	1.71195	A2RHN6	A2RHN6	tr|A2RHN6|A2RHN6_LACLM Uncharacterized protein OS=Lactococcus lactis subsp. cremoris (strain MG1363) GN=llmg_0165 PE=4 SV=1		Uncharacterized protein	llmg_0165		llmg_0165	S	llm:llmg_0165	70	1	2	2	12.7	25.796	229	0	7.1318	15732000	2247400	43458	310690	411100	418180	327670	270030	284420	181860	5.84175	5.68938	5.95528	6.07238	5.56319	5.33471	5.6405	6.08643
	0.607297	1.10702	A2RHN7	A2RHN7	tr|A2RHN7|A2RHN7_LACLM Uncharacterized protein OS=Lactococcus lactis subsp. cremoris (strain MG1363) GN=llmg_0167 PE=4 SV=1		Uncharacterized protein	llmg_0167		llmg_0167	S	llm:llmg_0167	71	1	4	4	28.3	16.51	145	0	15.003	25172000	2796900	323700	280420	279040	627420	419360	170050	311020	385850	6.37197	6.39583	6.33893	6.5662	6.34555	6.24398	6.35727	6.54952
	0.329159	1.17728	A2RHN8	A2RHN8	tr|A2RHN8|A2RHN8_LACLM Deoxyribonuclease OS=Lactococcus lactis subsp. cremoris (strain MG1363) GN=llmg_0168 PE=4 SV=1		Deoxyribonuclease (EC 3.1.21.1)	llmg_0168		llmg_0168	S	llm:llmg_0168	72	1	4	4	24.5	28.517	261	0	9.7251	19072000	1271500	222930	146340	158480	165640	107030	103570	125470	242000	6.31393	6.07769	6.21352	6.19301	6.26583	6.29756	6.14894	6.36935
	0.785062	1.02694	A2RHP0	A2RHP0	tr|A2RHP0|A2RHP0_LACLM Uncharacterized protein OS=Lactococcus lactis subsp. cremoris (strain MG1363) GN=llmg_0170 PE=4 SV=1		Uncharacterized protein	llmg_0170		llmg_0170	#N/A	llm:llmg_0170	73	1	11	11	18.6	58.288	526	0	138.47	120980000	7116400	1062500	1069400	601470	1283900	797590	780110	839600	681840	7.09262	7.09562	6.98294	7.15718	7.04198	7.12117	7.11518	7.09621
	0.656803	1.06141	A2RHP1	A2RHP1	tr|A2RHP1|A2RHP1_LACLM Putative aminotransferase OS=Lactococcus lactis subsp. cremoris (strain MG1363) GN=aspC PE=4 SV=1		Putative aminotransferase (EC 2.6.1.1)	aspC llmg_0171	aspC	llmg_0171	E	llm:llmg_0171	74	1	16	16	49.5	45.513	404	0	99.4	244340000	15271000	2035600	2418500	2187400	3055200	1291200	1063700	2030100	1189400	7.32795	7.38101	7.39319	7.44826	7.29126	7.26839	7.4088	7.47842
	0.374719	1.08947	A2RHP2	A2RHP2	sw|A2RHP2|CODY_LACLM GTP-sensing transcriptional pleiotropic repressor CodY OS=Lactococcus lactis subsp. cremoris (strain MG1363) GN=codY PE=3 SV=1		GTP-sensing transcriptional pleiotropic repressor CodY	codY llmg_0172	codY	llmg_0172	K	llm:llmg_0172	75	1	23	23	83.6	29.158	262	0	189.26	2054100000	120830000	15629000	24412000	14521000	15949000	15797000	9856000	13549000	11117000	8.20396	8.31919	8.262	8.18147	8.3365	8.29649	8.23254	8.24996
	0.0966073	1.21724	A2RHP5	A2RHP5	sw|A2RHP5|GATA_LACLM Glutamyl-tRNA(Gln) amidotransferase subunit A OS=Lactococcus lactis subsp. cremoris (strain MG1363) GN=gatA PE=3 SV=1		Glutamyl-tRNA(Gln) amidotransferase subunit A (Glu-ADT subunit A) (EC 6.3.5.7)	gatA llmg_0175	gatA	llmg_0175	J	llm:llmg_0175	76	1	31	31	65	52.142	486	0	183.66	444540000	17098000	2145600	2935100	1790400	2757200	2041600	1401900	2113900	1912000	7.61978	7.55662	7.5045	7.69782	7.69827	7.65832	7.66035	7.70327
	0.0494029	1.21534	A2RHP6	A2RHP6	sw|A2RHP6|GATB_LACLM Aspartyl/glutamyl-tRNA(Asn/Gln) amidotransferase subunit B OS=Lactococcus lactis subsp. cremoris (strain MG1363) GN=gatB PE=3 SV=1		Aspartyl/glutamyl-tRNA(Asn/Gln) amidotransferase subunit B (Asp/Glu-ADT subunit B) (EC 6.3.5.-)	gatB llmg_0176	gatB	llmg_0176	J	llm:llmg_0176	77	1	37	37	64.8	53.34	477	0	259.17	714700000	21021000	2878200	3225700	2133900	3160700	2254600	1932700	2938200	2496500	7.85417	7.77034	7.7482	7.82427	7.87439	7.88802	7.82724	7.94613
	0.0948767	2.70945	A2RHP9	A2RHP9	tr|A2RHP9|A2RHP9_LACLM Cold shock-like protein cspE OS=Lactococcus lactis subsp. cremoris (strain MG1363) GN=cspE PE=4 SV=1		Cold shock-like protein cspE	cspE llmg_0180	cspE	llmg_0180	K	llm:llmg_0180	78	1	6	6	80	7.1378	65	0	29.2	160660000	32132000	5639100	11365000	7619800	1899600	591470	1131600	680060	3204800	7.26888	7.38358	7.51198	6.88375	6.59531	6.98	6.50214	7.23922
	0.0666246	1.36376	A2RHQ2	A2RHQ2	tr|A2RHQ2|A2RHQ2_LACLM Uncharacterized protein OS=Lactococcus lactis subsp. cremoris (strain MG1363) GN=llmg_0183 PE=4 SV=1		Uncharacterized protein	llmg_0183		llmg_0183	S	llm:llmg_0183	79	1	4	4	30.1	16.636	143	0	8.2919	21509000	3584800	346490	708590	778990	366100	223350	214490	383600	563240	6.30007	6.49091	6.42904	6.33238	6.21869	6.1529	6.32321	6.31865
	0.353014	1.13546	A2RHR0	A2RHR0	tr|A2RHR0|A2RHR0_LACLM Deoxyuridine 5-triphosphate nucleotidohydrolase OS=Lactococcus lactis subsp. cremoris (strain MG1363) GN=dut PE=3 SV=1		Deoxyuridine 5'-triphosphate nucleotidohydrolase (EC 3.6.1.23)	dut llmg_0191	dut	llmg_0191	F	llm:llmg_0191	81	1	9	9	58	16.791	150	0	37.86	166410000	15128000	1947500	2563800	1721400	2457200	2332700	1171100	1310700	1623600	7.15715	7.18971	7.12636	7.2905	7.34315	7.15375	7.20588	7.28162
	0.0419543	1.37935	A2RHR2	A2RHR2	tr|A2RHR2|A2RHR2_LACLM Uncharacterized protein OS=Lactococcus lactis subsp. cremoris (strain MG1363) GN=llmg_0193 PE=4 SV=1		Uncharacterized protein	llmg_0193		llmg_0193	S	llm:llmg_0193	82	1	4	4	13.7	30.13	255	0	18.879	18756000	1563000	222530	218570	126010	234490	200250	123270	206430	231470	6.31624	6.14765	6.11631	6.24254	6.38675	6.27517	6.31933	6.40018
	0.855173	1.02863	A2RHR3	A2RHR3	sw|A2RHR3|RLMN_LACLM Probable dual-specificity RNA methyltransferase RlmN OS=Lactococcus lactis subsp. cremoris (strain MG1363) GN=rlmN PE=3 SV=1		Probable dual-specificity RNA methyltransferase RlmN (EC 2.1.1.192) (23S rRNA (adenine(2503)-C(2))-methyltransferase) (23S rRNA m2A2503 methyltransferase) (Ribosomal RNA large subunit methyltransferase N) (tRNA (adenine(37)-C(2))-methyltransferase) (tRNA m2A37 methyltransferase)	rlmN llmg_0194	rlmN	llmg_0194	J	llm:llmg_0194	83	1	6	6	20.5	41.658	365	0	19.434	40003000	2105400	346170	359270	208220	336530	200160	151090	278440	225570	6.59037	6.54622	6.50319	6.75266	6.57371	6.50079	6.60339	6.66552
	0.172388	1.27202	A2RHR4	A2RHR4	tr|A2RHR4|A2RHR4_LACLM Putative NADH dehydrogenase OS=Lactococcus lactis subsp. cremoris (strain MG1363) GN=llmg_0195 PE=4 SV=1		Putative NADH dehydrogenase (EC 1.-.-.-)	llmg_0195		llmg_0195	C	llm:llmg_0195	84	1	11	11	64.5	23.261	203	0	36.483	200120000	22236000	3510500	3333000	1717300	3653000	2071600	1436000	3442100	3072600	7.30317	7.19471	7.10728	7.34296	7.26933	7.27665	7.38195	7.43818
	0.361892	1.19985	A2RHR5	A2RHR5	tr|A2RHR5|A2RHR5_LACLM Prenyl transferase OS=Lactococcus lactis subsp. cremoris (strain MG1363) GN=llmg_0196 PE=3 SV=1		Prenyl transferase (EC 2.5.1.30)	llmg_0196		llmg_0196	H	llm:llmg_0196	85	1	14	14	46	36.391	326	0	68.958	136480000	8028500	924330	1463500	997520	1338400	604920	729910	1561200	408790	7.07507	7.21053	7.0924	7.1936	6.98928	7.14404	7.22037	6.9014
	0.358863	1.26584	A2RHR8	A2RHR8	tr|A2RHR8|A2RHR8_LACLM Ferrous iron transport protein B OS=Lactococcus lactis subsp. cremoris (strain MG1363) GN=feoB PE=3 SV=1		Ferrous iron transport protein B	feoB llmg_0199	feoB	llmg_0199	P	llm:llmg_0199	86	1	3	3	6.1	76.525	691	0.0010152	3.5967	3916000	178000	39403	15476	63203	8613.5	8476.2	0	15730	27097	5.65194	5.55292	5.74237	5.79131	5.37263	5.50162	5.69786	5.75692
	0.393546	1.63806	A2RHR9	A2RHR9	tr|A2RHR9|A2RHR9_LACLM Ferrous iron transport protein A OS=Lactococcus lactis subsp. cremoris (strain MG1363) GN=feoA PE=4 SV=1		Ferrous iron transport protein A	feoA llmg_0200	feoA	llmg_0200	P	llm:llmg_0200	87	1	4	4	22.8	17.727	158	0.0038023	2.3153	8462800	846280	78833	226670	231580	44501	27016	18798	78553	140330	5.44834	6.17181	5.16366	5.44423	5.69582	5.88219	5.55763	5.94974
	0.334366	1.09422	A2RHS1	A2RHS1	tr|A2RHS1|A2RHS1_LACLM Predicted kinase related to dihydroxyacetone kinase OS=Lactococcus lactis subsp. cremoris (strain MG1363) GN=llmg_0202 PE=4 SV=1		Predicted kinase related to dihydroxyacetone kinase	llmg_0202		llmg_0202	S	llm:llmg_0202	88	1	23	23	51.6	59.685	554	0	226.62	675770000	25991000	3138900	4008300	3257100	3485400	2645700	3391700	3363200	2700800	7.84703	7.7508	7.84592	7.82113	7.78679	7.91814	7.82764	7.88874
	0.23528	1.38852	A2RHS3	A2RHS3	sw|A2RHS3|RL28_LACLM 50S ribosomal protein L28 OS=Lactococcus lactis subsp. cremoris (strain MG1363) GN=rpmB PE=3 SV=1		50S ribosomal protein L28	rpmB llmg_0204	rpmB	llmg_0204	J	llm:llmg_0204	90	1	11	11	75	7.1733	64	0	32.382	997330000	166220000	13678000	29964000	19282000	28060000	14217000	13873000	17574000	29574000	7.671	7.94609	7.91224	8.00026	7.96749	8.0661	7.84401	8.2222
	0.322967	1.33547	A2RHS4	A2RHS4	tr|A2RHS4|A2RHS4_LACLM Uncharacterized protein OS=Lactococcus lactis subsp. cremoris (strain MG1363) GN=llmg_0205 PE=4 SV=1		Uncharacterized protein	llmg_0205		llmg_0205	S	llm:llmg_0205	91	1	5	5	24.2	24.406	219	0	20.386	48730000	6961400	949370	1893900	663800	654200	407910	572920	892590	926750	6.56255	7.01949	6.5212	6.73212	6.59462	6.59922	6.6364	6.50259
	0.846783	1.02047	A2RHS5	A2RHS5	tr|A2RHS5|A2RHS5_LACLM Glucose-1-phosphate thymidylyltransferase OS=Lactococcus lactis subsp. cremoris (strain MG1363) GN=rmlA PE=3 SV=1		Glucose-1-phosphate thymidylyltransferase (EC 2.7.7.24)	rmlA llmg_0206	rmlA	llmg_0206	M	llm:llmg_0206	92	1	16	16	53.3	32.177	289	0	114.7	457380000	26905000	3336000	5127700	3363400	3981000	3004400	1800700	3863100	2428500	7.58623	7.59158	7.6297	7.75138	7.68789	7.59493	7.60784	7.63302
	0.698962	1.04348	A2RHS8	A2RHS8	tr|A2RHS8|A2RHS8_LACLM dTDP-glucose 4,6-dehydratase OS=Lactococcus lactis subsp. cremoris (strain MG1363) GN=rmlB PE=3 SV=1		dTDP-glucose 4,6-dehydratase (EC 4.2.1.46)	rmlB llmg_0209	rmlB	llmg_0209	M	llm:llmg_0209	94	1	20	20	56.6	39.576	350	0	160.52	638440000	37555000	5456200	5084600	4788500	6042200	3728800	2622400	5426700	4405600	7.76615	7.75028	7.77349	7.85658	7.72027	7.777	7.81844	7.90473
	0.410404	1.04893	A2RHS9	A2RHS9	tr|A2RHS9|A2RHS9_LACLM dTDP-4-dehydrorhamnose reductase OS=Lactococcus lactis subsp. cremoris (strain MG1363) GN=rmlD PE=4 SV=1		dTDP-4-dehydrorhamnose reductase (EC 1.1.1.133)	rmlD llmg_0210	rmlD	llmg_0210	M	llm:llmg_0210	95	1	19	19	60.9	33.126	299	0	136.5	329650000	19391000	2196600	4472000	1948000	3646600	1689100	1066200	2331000	2041800	7.46371	7.41741	7.39007	7.46561	7.4736	7.41599	7.45023	7.47995
	0.602486	1.08597	A2RHT0	A2RHT0	tr|A2RHT0|A2RHT0_LACLM Rhamnosyltransferase RgpA OS=Lactococcus lactis subsp. cremoris (strain MG1363) GN=rgpA PE=4 SV=1		Rhamnosyltransferase RgpA (EC 2.4.1.-)	rgpA llmg_0211	rgpA	llmg_0211	M	llm:llmg_0211	96	1	5	5	15.9	46.055	402	0	6.3075	14836000	824240	74784	176850	189110	93967	62080	51068	88098	88281	6.08579	6.26884	6.19165	6.15537	6.10271	6.03977	6.12766	6.28823
	0.905123	1.0076	A2RHT1	A2RHT1	tr|A2RHT1|A2RHT1_LACLM Rhamnosyltransferase RgpB OS=Lactococcus lactis subsp. cremoris (strain MG1363) GN=rgpB PE=4 SV=1		Rhamnosyltransferase RgpB (EC 2.4.1.-)	rgpB llmg_0212	rgpB	llmg_0212	M	llm:llmg_0212	97	1	5	5	24	36.467	313	0	7.0198	13268000	884550	60260	269770	69032	90757	71862	40188	151310	131360	6.04356	6.12222	6.11564	6.11072	6.13805	6.09433	6.05081	6.12212
	0.667788	1.0606	A2RHT3	A2RHT3	tr|A2RHT3|A2RHT3_LACLM Polysaccharide ABC transporter ATP-binding protein RgpD OS=Lactococcus lactis subsp. cremoris (strain MG1363) GN=rgpD PE=4 SV=1		Polysaccharide ABC transporter ATP-binding protein RgpD (EC 3.6.3.25)	rgpD llmg_0214	rgpD	llmg_0214	P	llm:llmg_0214	99	1	26	25	60.7	44.778	397	0	161.56	239240000	9968300	1405100	1782200	1227000	1548000	873460	573890	1686000	872710	7.34457	7.34207	7.3493	7.45847	7.21468	7.33582	7.43383	7.40787
	0.802469	1.21544	A2RHT4	A2RHT4	tr|A2RHT4|A2RHT4_LACLM Putative membrane protein OS=Lactococcus lactis subsp. cremoris (strain MG1363) GN=llmg_0215 PE=4 SV=1		Putative membrane protein	llmg_0215		llmg_0215	S	llm:llmg_0215	100	1	3	3	8.6	52.708	463	0	18.646	12068000	754260	138530	111120	67747	25406	181160	104920	80297	45082	6.21498	5.84113	5.75217	5.56139	6.43385	6.4134	5.27563	5.58572
	0.0671959	1.22709	A2RHT5	A2RHT5	tr|A2RHT5|A2RHT5_LACLM Glycosyltransferase RgpE OS=Lactococcus lactis subsp. cremoris (strain MG1363) GN=rgpE PE=4 SV=1		Glycosyltransferase RgpE (EC 2.4.1.166)	rgpE llmg_0216	rgpE	llmg_0216	M	llm:llmg_0216	101	1	11	11	35.8	36.76	318	0	40.599	94561000	5253400	872830	708650	775720	640170	528990	419510	737690	569850	7.06427	6.95809	6.97512	7.10391	6.97765	6.88575	6.94186	6.94063
	0.643575	1.05162	A2RHT6	A2RHT6	tr|A2RHT6|A2RHT6_LACLM Alpha-L-Rha alpha-1,2-L-rhamnosyltransferase RgpF OS=Lactococcus lactis subsp. cremoris (strain MG1363) GN=rgpF PE=4 SV=1		Alpha-L-Rha alpha-1,2-L-rhamnosyltransferase RgpF (EC 2.4.1.-)	rgpF llmg_0217	rgpF	llmg_0217	M	llm:llmg_0217	102	1	16	16	31.1	69.46	588	0	88.505	167650000	5239100	523920	904640	705580	659960	647590	430900	968760	397780	7.13818	7.26411	7.25679	7.19667	7.26378	7.22639	7.30632	7.14669
	0.953044	1.00762	A2RHT7	A2RHT7	tr|A2RHT7|A2RHT7_LACLM Putative glycosyl transferase OS=Lactococcus lactis subsp. cremoris (strain MG1363) GN=llmg_0218 PE=4 SV=1		Putative glycosyl transferase (EC 2.4.-.-)	llmg_0218		llmg_0218	M	llm:llmg_0218	103	1	6	6	20.4	27.551	245	0	31.476	66030000	7336600	924490	1384700	808950	1488700	628220	419210	1094300	588150	6.86537	6.80253	6.76828	6.74822	6.86084	6.85411	6.82245	6.66019
	0.16375	3.63597	A2RHT8	A2RHT8	tr|A2RHT8|A2RHT8_LACLM Putative membrane protein OS=Lactococcus lactis subsp. cremoris (strain MG1363) GN=llmg_0219 PE=4 SV=1		Putative membrane protein	llmg_0219		llmg_0219	S	llm:llmg_0219	104	1	3	3	10.3	13.294	117	0	5.0403	35678000	11893000	1892700	1592400	2233700	1565100	1548600	2488700	88457	483040	6.9039	6.65373	6.64736	6.53663	6.63292	6.75866	5.31477	5.7928
	0.344362	1.17271	A2RHT9	A2RHT9	tr|A2RHT9|A2RHT9_LACLM Putative glycosyl transferase OS=Lactococcus lactis subsp. cremoris (strain MG1363) GN=llmg_0220 PE=4 SV=1		Putative glycosyl transferase	llmg_0220		llmg_0220	M	llm:llmg_0220	105	1	5	5	19.7	31.107	264	0	91.752	79938000	5329200	252190	910050	562710	828930	351440	1135800	736680	551390	6.99974	6.81389	6.86057	6.93453	7.01	7.10561	6.88412	6.88576
	0.426431	1.15446	A2RHU0	A2RHU0	tr|A2RHU0|A2RHU0_LACLM Similar to glycosyl transferase OS=Lactococcus lactis subsp. cremoris (strain MG1363) GN=llmg_0221 PE=4 SV=1		Similar to glycosyl transferase (EC 2.4.1.-)	llmg_0221		llmg_0221	M	llm:llmg_0221	106	1	7	7	20	37.915	330	0	20.703	29146000	1619200	109300	234850	191360	317960	82294	89224	395680	198550	6.38066	6.36777	6.43932	6.46416	6.42843	6.58847	6.29979	6.58474
	0.705607	1.04207	A2RHU1	A2RHU1	tr|A2RHU1|A2RHU1_LACLM Uncharacterized protein OS=Lactococcus lactis subsp. cremoris (strain MG1363) GN=wefC PE=4 SV=1		Uncharacterized protein	wefC llmg_0222	wefC	llmg_0222	M	llm:llmg_0222	107	1	7	7	21.4	38.78	332	0	30.796	24611000	1230600	170850	133780	161310	170800	126100	66590	213270	187850	6.36127	6.38796	6.378	6.41929	6.29477	6.44481	6.49672	6.3818
	0.0335766	1.25415	A2RHU2	A2RHU2	tr|A2RHU2|A2RHU2_LACLM Putative galactofuranose transferase OS=Lactococcus lactis subsp. cremoris (strain MG1363) GN=llmg_0223 PE=4 SV=1		Putative galactofuranose transferase	llmg_0223		llmg_0223	S	llm:llmg_0223	108	1	8	8	21.8	39.005	344	0	25.71	40964000	2156000	206880	170130	290260	207030	350170	221470	462650	247390	6.67608	6.54754	6.58556	6.56791	6.70014	6.70216	6.73644	6.63175
	0.705942	1.07598	A2RHU3	A2RHU3	tr|A2RHU3|A2RHU3_LACLM Glf1 protein OS=Lactococcus lactis subsp. cremoris (strain MG1363) GN=glf1 PE=4 SV=1		Glf1 protein (EC 5.4.99.9)	glf1 llmg_0224	glf1	llmg_0224	M	llm:llmg_0224	109	1	16	16	48.1	44.064	376	0	85.232	134480000	6724200	698220	2205300	797410	763250	564670	439470	916330	339480	7.07631	7.26848	7.12434	6.9482	7.02604	7.20852	7.04044	7.01511
	0.404424	1.1011	A2RHU5	A2RHU5	tr|A2RHU5|A2RHU5_LACLM Possible surface protein OS=Lactococcus lactis subsp. cremoris (strain MG1363) GN=llmg_0226 PE=4 SV=1		Possible surface protein	llmg_0226		llmg_0226	#N/A	llm:llmg_0226	110	1	10	10	17.5	64.872	599	0	43.974	54413000	2015300	171590	155170	64827	118840	95364	1097500	182000	129970	6.88239	6.92021	6.74845	6.82011	6.85516	6.82155	6.92917	6.9326
	0.219126	1.1185	A2RHU8	A2RHU8	tr|A2RHU8|A2RHU8_LACLM Uncharacterized protein OS=Lactococcus lactis subsp. cremoris (strain MG1363) GN=llmg_0229 PE=4 SV=1		Uncharacterized protein	llmg_0229		llmg_0229	G	llm:llmg_0229	112	1	10	10	39.8	48.224	432	0	72.368	45558000	2169400	289870	313450	236240	301640	268360	181370	324090	254420	6.61594	6.64719	6.5981	6.71251	6.75637	6.64142	6.6667	6.7038
	0.994701	1.00085	A2RHU9	A2RHU9	tr|A2RHU9|A2RHU9_LACLM Inosine-5-monophosphate dehydrogenase OS=Lactococcus lactis subsp. cremoris (strain MG1363) GN=guaB PE=3 SV=1		Inosine-5'-monophosphate dehydrogenase (IMP dehydrogenase) (IMPD) (IMPDH) (EC 1.1.1.205)	guaB llmg_0230	guaB	llmg_0230	F	llm:llmg_0230	113	1	47	47	85.4	52.84	493	0	323.31	1824300000	60809000	8932800	11929000	6617300	9321800	8452100	4770300	6842000	3944500	8.30827	8.17687	8.14286	8.29739	8.32866	8.2169	8.18247	8.19882
	0.963763	1.00427	A2RHV0	A2RHV0	tr|A2RHV0|A2RHV0_LACLM Uncharacterized protein OS=Lactococcus lactis subsp. cremoris (strain MG1363) GN=llmg_0231 PE=4 SV=1		Uncharacterized protein	llmg_0231		llmg_0231	S	llm:llmg_0231	114	1	15	15	47	42.343	381	0	64.759	95782000	4353700	553290	654060	610170	730170	209100	461540	722650	412760	6.95942	6.91497	7.03209	7.02959	6.93427	6.94804	7.0154	7.04575
	0.77046	1.06653	A2RHV2	A2RHV2	tr|A2RHV2|A2RHV2_LACLM GTPase HflX OS=Lactococcus lactis subsp. cremoris (strain MG1363) GN=hflX PE=3 SV=1		GTPase HflX (GTP-binding protein HflX)	hflX llmg_0233	hflX	llmg_0233	S	llm:llmg_0233	115	1	9	9	22.7	46.755	414	0	18.034	28564000	1360200	152620	421870	102680	187880	98878	53691	146490	196110	6.47893	6.25777	6.4435	6.40353	6.34005	6.26898	6.46295	6.62365
	0.557309	1.15056	A2RHV4	A2RHV4	tr|A2RHV4|A2RHV4_LACLM Uncharacterized protein OS=Lactococcus lactis subsp. cremoris (strain MG1363) GN=llmg_0235 PE=4 SV=1		Uncharacterized protein	llmg_0235		llmg_0235	J	llm:llmg_0235	116	1	3	3	31.7	11.589	104	0	10.853	55406000	18469000	3330400	2687000	2180500	2338400	908710	1617400	2846800	2559300	6.76245	6.83541	6.71687	6.50032	6.5799	6.78095	6.80184	6.89599
	0.00786603	1.55537	A2RHV8	A2RHV8	tr|A2RHV8|A2RHV8_LACLM Ribosomal silencing factor RsfS OS=Lactococcus lactis subsp. cremoris (strain MG1363) GN=rsfS PE=3 SV=1		Ribosomal silencing factor RsfS	rsfS llmg_0239	rsfS	llmg_0239	S	llm:llmg_0239	117	1	3	3	22.7	12.847	119	0	86.32	186740000	26677000	2006200	3617000	3553100	3766500	4080700	3004400	4689700	1959700	7.13117	7.12057	7.28986	7.19651	7.37291	7.39018	7.44333	7.29903
	0.0349491	1.16277	A2RHW1	A2RHW1	sw|A2RHW1|Y242_LACLM Probable transcriptional regulatory protein llmg_0242 OS=Lactococcus lactis subsp. cremoris (strain MG1363) GN=llmg_0242 PE=3 SV=1		Probable transcriptional regulatory protein llmg_0242	llmg_0242		llmg_0242	K	llm:llmg_0242	118	1	12	12	47.9	25.752	238	0	122.19	462880000	66126000	8819900	12043000	6977100	9713800	9072400	6316300	7499400	5683800	7.65441	7.62545	7.60427	7.66528	7.73137	7.73229	7.64814	7.69959
	0.291755	1.09492	A2RHW2	A2RHW2	sw|A2RHW2|UNG_LACLM Uracil-DNA glycosylase OS=Lactococcus lactis subsp. cremoris (strain MG1363) GN=ung PE=3 SV=1		Uracil-DNA glycosylase (UDG) (EC 3.2.2.27)	ung llmg_0244	ung	llmg_0244	L	llm:llmg_0244	119	1	9	9	52.1	24.598	219	0	17.819	14255000	1018200	113830	84716	91584	262300	131230	41834	115490	177230	6.13181	6.11684	6.07711	6.20569	6.17023	6.11398	6.20739	6.19739
	0.552189	1.08929	A2RHW9	A2RHW9	sw|A2RHW9|RS21_LACLM 30S ribosomal protein S21 OS=Lactococcus lactis subsp. cremoris (strain MG1363) GN=rpsU PE=3 SV=1		30S ribosomal protein S21	rpsU llmg_0251	rpsU	llmg_0251	J	llm:llmg_0251	120	1	9	9	58.6	7.0181	58	0	56.002	1306800000	653420000	75747000	122500000	72554000	101170000	80880000	49941000	69874000	80747000	8.20653	8.09771	8.07751	8.14666	8.10312	8.16967	7.94681	8.16023
	0.0547862	1.45331	A2RHX1	A2RHX1	sw|A2RHX1|PGK_LACLM Phosphoglycerate kinase OS=Lactococcus lactis subsp. cremoris (strain MG1363) GN=pgk PE=3 SV=1		Phosphoglycerate kinase (EC 2.7.2.3)	pgk llmg_0253	pgk	llmg_0253	G	llm:llmg_0253	121	1	45	45	90.7	42.107	398	0	323.31	3719400000	143050000	15943000	45009000	17075000	19922000	10003000	8392100	16181000	10528000	8.50052	8.75623	8.5943	8.50892	8.33403	8.48647	8.42506	8.46498
	0.841299	1.07033	A2RHX6	A2RHX6	tr|A2RHX6|A2RHX6_LACLM PepDA protein OS=Lactococcus lactis subsp. cremoris (strain MG1363) GN=pepDA PE=4 SV=1		PepDA protein (EC 3.4.13.18)	pepDA llmg_0260	pepDA	llmg_0260	E	llm:llmg_0260	122	1	2	1	3.9	51.788	460	0.002	3.2803	816030	34001	7648.3	0	0	5297.2	6470.8	0	6186.4	8398.5	5.64022	5.73206	5.54419	5.31144	5.81067	5.5361	5.47708	5.28598
	0.386615	1.11057	A2RHX8	A2RHX8	tr|A2RHX8|A2RHX8_LACLM Putative methyltransferase OS=Lactococcus lactis subsp. cremoris (strain MG1363) GN=llmg_0263 PE=3 SV=1		Putative methyltransferase	llmg_0263		llmg_0263	S	llm:llmg_0263	123	1	7	7	17.7	43.446	389	0	19.783	22900000	1761500	137380	240380	219520	307920	167530	227860	148000	312910	6.41229	6.32116	6.36611	6.34492	6.46673	6.34864	6.31321	6.49808
	0.303085	1.17734	A2RHY0	A2RHY0	tr|A2RHY0|A2RHY0_LACLM Putative flavoprotein OS=Lactococcus lactis subsp. cremoris (strain MG1363) GN=llmg_0265 PE=4 SV=1		Putative flavoprotein	llmg_0265		llmg_0265	S	llm:llmg_0265	124	1	7	7	21.2	45.621	424	0	9.9423	21472000	1022500	165920	148820	82839	135720	118300	68642	181240	121000	6.4462	6.27793	6.21924	6.22814	6.29524	6.34392	6.3569	6.45906
	0.678876	1.2088	A2RHY5	A2RHY5	tr|A2RHY5|A2RHY5_LACLM Uncharacterized protein OS=Lactococcus lactis subsp. cremoris (strain MG1363) GN=llmg_0270 PE=4 SV=1		Uncharacterized protein	llmg_0270		llmg_0270	S	llm:llmg_0270	125	1	3	3	12.2	24.395	221	0.0010309	3.8062	5113100	639140	48404	140420	56279	103130	15395	52561	121450	101500	5.61635	5.94314	5.30608	5.32594	5.4602	5.41065	5.75895	5.89114
	0.00340236	1.452	A2RHY6	A2RHY6	tr|A2RHY6|A2RHY6_LACLM Oxidoreductase, Gfo/Idh/MocA family OS=Lactococcus lactis subsp. cremoris (strain MG1363) GN=llmg_0271 PE=4 SV=1		Oxidoreductase, Gfo/Idh/MocA family (EC 1.1.1.-)	llmg_0271		llmg_0271	S	llm:llmg_0271	126	1	23	23	46.9	38.137	339	0	158.81	277060000	15392000	1711000	2497700	1214600	2891400	1957100	1237500	1971000	1912000	7.30425	7.32203	7.25472	7.39881	7.44023	7.50183	7.46743	7.51818
	0.668723	1.13665	A2RHY8	A2RHY8	sw|A2RHY8|LUXS_LACLM S-ribosylhomocysteine lyase OS=Lactococcus lactis subsp. cremoris (strain MG1363) GN=luxS PE=3 SV=1		S-ribosylhomocysteine lyase (EC 4.4.1.21) (AI-2 synthesis protein) (Autoinducer-2 production protein LuxS)	luxS llmg_0273	luxS	llmg_0273	T	llm:llmg_0273	127	1	10	10	67.7	17.605	158	0	33.871	58420000	7302500	1160100	1787100	553680	742230	932170	489030	881300	757020	6.75446	6.94248	6.49773	6.62431	6.77327	6.66241	6.62696	6.97886
	0.278503	1.2013	A2RHZ1	A2RHZ1	tr|A2RHZ1|A2RHZ1_LACLM Oxidoreductase, aldo/keto reductase family OS=Lactococcus lactis subsp. cremoris (strain MG1363) GN=llmg_0276 PE=4 SV=1		Oxidoreductase, aldo/keto reductase family (EC 1.-.-.-)	llmg_0276		llmg_0276	C	llm:llmg_0276	128	1	24	24	70.5	31.09	281	0	142.03	1011700000	59511000	8049100	8330700	5537700	10041000	6561700	3984300	7897300	9108900	8.00104	7.9145	7.8451	8.03715	7.98584	7.96841	7.98053	8.18161
	0.310564	1.25083	A2RHZ2	A2RHZ2	tr|A2RHZ2|A2RHZ2_LACLM Amidase OS=Lactococcus lactis subsp. cremoris (strain MG1363) GN=llmg_0277 PE=4 SV=1		Amidase	llmg_0277		llmg_0277	Q	llm:llmg_0277	129	1	5	5	32.4	18.875	170	0	24.468	27505000	2750500	168400	716810	267730	418730	235000	127470	340470	475850	6.21558	6.54382	6.35694	6.31779	6.42206	6.32087	6.50457	6.57543
	0.0076672	1.19802	A2RHZ5	A2RHZ5	sw|A2RHZ5|ACMA_LACLM Probable N-acetylmuramidase OS=Lactococcus lactis subsp. cremoris (strain MG1363) GN=acmA PE=3 SV=1		Probable N-acetylmuramidase (EC 3.2.1.17) (Autolysin) (Lysozyme) (Peptidoglycan hydrolase)	acmA llmg_0280	acmA	llmg_0280	M	llm:llmg_0280	130	1	19	19	61.1	46.563	437	0	173.54	513940000	30232000	3686500	5762900	3304000	4481800	3099500	2361600	4255500	3279900	7.61777	7.69279	7.68152	7.66113	7.71089	7.75353	7.74091	7.76173
	0.00572802	1.83718	A2RHZ6	A2RHZ6	tr|A2RHZ6|A2RHZ6_LACLM Anaerobic ribonucleoside-triphosphate reductase OS=Lactococcus lactis subsp. cremoris (strain MG1363) GN=llmg_0281 PE=4 SV=1		Anaerobic ribonucleoside-triphosphate reductase (EC 1.17.4.2)	llmg_0281		llmg_0281	F	llm:llmg_0281	131	1	31	31	39.5	84.146	747	0	109.75	245270000	5839900	514800	1157200	380850	1078500	422450	384520	869320	1032100	7.21677	7.16888	7.164	7.15397	7.28409	7.42174	7.4751	7.57929
	0.324551	1.38126	A2RI01	A2RI01	sw|A2RI01|ECFA1_LACLM Energy-coupling factor transporter ATP-binding protein EcfA1 OS=Lactococcus lactis subsp. cremoris (strain MG1363) GN=ecfA1 PE=1 SV=1		Energy-coupling factor transporter ATP-binding protein EcfA1 (ECF transporter A component EcfA) (EC 3.6.3.-)	ecfA1 cbiO1 ecfA llmg_0287	ecfA1	llmg_0287	P	llm:llmg_0287	132	1	2	2	8.7	30.931	277	0.0055556	1.9614	2076600	173050	24318	0	24860	22639	20522	14932	34426	31357	5.88875	5.66729	5.43439	5.48883	5.55442	5.24433	5.50869	5.61073
	0.948525	1.00953	A2RI02	A2RI02	sw|A2RI02|ECFA2_LACLM Energy-coupling factor transporter ATP-binding protein EcfA2 OS=Lactococcus lactis subsp. cremoris (strain MG1363) GN=ecfA2 PE=1 SV=1		Energy-coupling factor transporter ATP-binding protein EcfA2 (ECF transporter A component EcfA2) (EC 3.6.3.-) (ECF transporter A component EcfA')	ecfA2 cbiO2 ecfA' llmg_0288	ecfA2	llmg_0288	P	llm:llmg_0288	133	1	5	5	20.5	31.624	288	0	17.994	24284000	1619000	91621	289480	206480	364380	152810	115090	307490	91617	6.33758	6.32962	6.30597	6.48433	6.24519	6.36307	6.40398	6.46174
	0.807069	1.10108	A2RI03	A2RI03	sw|A2RI03|ECFT_LACLM Energy-coupling factor transporter transmembrane protein EcfT OS=Lactococcus lactis subsp. cremoris (strain MG1363) GN=ecfT PE=1 SV=1		Energy-coupling factor transporter transmembrane protein EcfT (ECF transporter T component EcfT)	ecfT llmg_0289	ecfT	llmg_0289	P	llm:llmg_0289	134	1	2	2	9.8	30.16	266	0	5.2411	3880300	298490	40022	50913	19555	41764	39312	25584	44170	37169	5.56939	6.20329	5.51607	5.5654	5.67749	5.68282	5.65126	5.67529
	0.812445	1.21345	A2RI04	A2RI04	tr|A2RI04|A2RI04_LACLM Uncharacterized protein OS=Lactococcus lactis subsp. cremoris (strain MG1363) GN=llmg_0290 PE=4 SV=1		Uncharacterized protein	llmg_0290		llmg_0290	O	llm:llmg_0290	135	1	2	2	16.3	23.228	203	0	4.8976	34215000	2851200	213700	842050	417390	341540	347180	334600	145850	208890	5.5398	6.72645	5.67305	5.30295	5.39958	5.89143	5.95254	5.66261
	0.720857	1.0428	A2RI05	A2RI05	sw|A2RI05|DAPH_LACLM 2,3,4,5-tetrahydropyridine-2,6-dicarboxylate N-acetyltransferase OS=Lactococcus lactis subsp. cremoris (strain MG1363) GN=dapH PE=3 SV=1		2,3,4,5-tetrahydropyridine-2,6-dicarboxylate N-acetyltransferase (EC 2.3.1.89) (Tetrahydrodipicolinate N-acetyltransferase) (THP acetyltransferase) (Tetrahydropicolinate acetylase)	dapH llmg_0291	dapH	llmg_0291	E	llm:llmg_0291	136	1	15	15	52.7	26.667	256	0	76.513	251030000	22821000	2478600	5523700	2467700	3613300	2103500	951670	3744500	1937600	7.47585	7.36457	7.31222	7.35513	7.41936	7.26188	7.3801	7.37361
	0.214615	1.17807	A2RI06	A2RI06	sw|A2RI06|DAPEL_LACLM N-acetyldiaminopimelate deacetylase OS=Lactococcus lactis subsp. cremoris (strain MG1363) GN=llmg_0292 PE=3 SV=1		N-acetyldiaminopimelate deacetylase (EC 3.5.1.47)	llmg_0292		llmg_0292	E	llm:llmg_0292	137	1	10	10	28.7	41.75	376	0	61.227	98669000	4933400	507550	702110	354740	936530	719410	437430	740570	535090	6.88259	7.00022	6.86857	7.07306	7.07137	7.02625	7.0035	7.008
	0.255331	2.22303	A2RI07	A2RI07	tr|A2RI07|A2RI07_LACLM Endo-1,4-beta-xylanase D OS=Lactococcus lactis subsp. cremoris (strain MG1363) GN=xynD PE=4 SV=1		Endo-1,4-beta-xylanase D (EC 3.5.1.-)	xynD llmg_0293	xynD	llmg_0293	G	llm:llmg_0293	138	1	3	3	7.2	41.772	373	0.0010215	3.6444	8282400	517650	87239	82254	15603	34161	80489	67815	27103	122980	5.9167	5.67799	5.68674	5.19382	6.13934	6.22186	5.27758	6.22425
	0.564263	1.06763	A2RI10	A2RI10	sw|A2RI10|RS4_LACLM 30S ribosomal protein S4 OS=Lactococcus lactis subsp. cremoris (strain MG1363) GN=rpsD PE=3 SV=1		30S ribosomal protein S4	rpsD llmg_0296	rpsD	llmg_0296	J	llm:llmg_0296	140	1	41	41	96.6	23.196	203	0	323.31	6830500000	426910000	59944000	72076000	49146000	67872000	47719000	30519000	54807000	44823000	8.85214	8.76341	8.79102	8.94226	8.83499	8.75738	8.77918	8.86361
	0.275961	1.10585	A2RI11	A2RI11	tr|A2RI11|A2RI11_LACLM Transcription accessory protein TEX OS=Lactococcus lactis subsp. cremoris (strain MG1363) GN=tex PE=4 SV=1		Transcription accessory protein TEX	tex llmg_0297	tex	llmg_0297	K	llm:llmg_0297	141	1	43	43	54.6	78.802	713	0	134.41	315800000	7177300	975690	1090800	888300	931490	695460	684640	1164000	746910	7.546	7.49457	7.42843	7.45873	7.44756	7.55307	7.542	7.55987
	0.513021	1.11432	A2RI13	A2RI13	tr|A2RI13|A2RI13_LACLM Adenosine deaminase OS=Lactococcus lactis subsp. cremoris (strain MG1363) GN=add PE=3 SV=1		Adenosine deaminase (EC 3.5.4.4) (Adenosine aminohydrolase)	add llmg_0299	add	llmg_0299	F	llm:llmg_0299	142	1	5	5	12.5	38.846	344	0	12.485	14383000	625340	80799	145860	64353	112540	42737	37945	61925	79173	6.17964	6.16304	6.15005	6.08001	5.97548	6.17406	6.00013	6.23502
+	0.000634749	1.40004	A2RI16	A2RI16	tr|A2RI16|A2RI16_LACLM Ribonuclease J OS=Lactococcus lactis subsp. cremoris (strain MG1363) GN=rnj PE=3 SV=1		Ribonuclease J (RNase J) (EC 3.1.-.-)	rnj llmg_0302	rnj	llmg_0302	S	llm:llmg_0302	143	1	21	21	45.3	61.627	561	0	127.1	249650000	7801400	818950	1122000	1187200	1040300	736940	615340	1162900	1117800	7.31099	7.31101	7.30333	7.3593	7.45361	7.47448	7.42674	7.51436
	0.0264373	1.5245	A2RI17	A2RI17	sw|A2RI17|Y304_LACLM UPF0356 protein llmg_0304 OS=Lactococcus lactis subsp. cremoris (strain MG1363) GN=llmg_0304 PE=3 SV=1		UPF0356 protein llmg_0304	llmg_0304		llmg_0304	S	llm:llmg_0304	144	1	3	3	27.6	8.8278	76	0	9.0397	14374000	3593600	571460	743450	404950	758130	252090	157070	301380	405050	6.24856	6.20366	6.14523	6.21722	6.01081	5.9423	5.93939	6.18966
	0.0274989	1.20584	A2RI19	A2RI19	tr|A2RI19|A2RI19_LACLM Putative O-sialoglycoprotein endopeptidase OS=Lactococcus lactis subsp. cremoris (strain MG1363) GN=llmg_0306 PE=4 SV=1		Putative O-sialoglycoprotein endopeptidase	llmg_0306		llmg_0306	O	llm:llmg_0306	145	1	8	8	42.7	26.415	241	0	22.984	48907000	3056700	238150	529510	423940	429100	348290	283060	392440	412190	6.60741	6.72249	6.66165	6.64388	6.69946	6.75319	6.74125	6.76668
	0.299149	1.97347	A2RI20	A2RI20	tr|A2RI20|A2RI20_LACLM Ribosomal-protein-alanine N-acetyltransferase OS=Lactococcus lactis subsp. cremoris (strain MG1363) GN=llmg_0307 PE=4 SV=1		Ribosomal-protein-alanine N-acetyltransferase (EC 2.3.1.128)	llmg_0307		llmg_0307	S	llm:llmg_0307	146	1	3	3	22.2	21.616	189	0	6.4941	17233000	1723300	264740	327540	284150	224890	40201	112820	345090	123830	6.29161	6.31397	6.24711	6.2317	5.25745	6.27275	6.42379	5.9495
	0.0112135	1.25174	A2RI22	A2RI22	sw|A2RI22|TSAD_LACLM tRNA N6-adenosine threonylcarbamoyltransferase OS=Lactococcus lactis subsp. cremoris (strain MG1363) GN=tsaD PE=3 SV=1		tRNA N6-adenosine threonylcarbamoyltransferase (EC 2.3.1.234) (N6-L-threonylcarbamoyladenine synthase) (t(6)A synthase) (t(6)A37 threonylcarbamoyladenosine biosynthesis protein TsaD) (tRNA threonylcarbamoyladenosine biosynthesis protein TsaD)	tsaD gcp llmg_0309	tsaD	llmg_0309	O	llm:llmg_0309	147	1	7	7	22.9	36.71	341	0	19.365	54614000	3413400	439480	583950	344330	581210	360270	245240	442860	416030	6.69632	6.66532	6.68283	6.69241	6.76018	6.79223	6.72585	6.84866
	0.0612446	1.60694	A2RI24	A2RI24	tr|A2RI24|A2RI24_LACLM Uncharacterized protein OS=Lactococcus lactis subsp. cremoris (strain MG1363) GN=llmg_0311 PE=4 SV=1		Uncharacterized protein	llmg_0311		llmg_0311	S	llm:llmg_0311	148	1	5	5	19.8	29.823	263	0	28.532	15122000	945100	139930	99960	104820	65412	161030	59848	144410	169700	6.17246	6.03403	6.2492	5.91863	6.28233	6.16155	6.3915	6.36293
	0.353057	1.14945	A2RI25	A2RI25	tr|A2RI25|A2RI25_LACLM Phosphonate ABC transporter, phosphonate-binding protein phnD OS=Lactococcus lactis subsp. cremoris (strain MG1363) GN=phnD PE=4 SV=1		Phosphonate ABC transporter, phosphonate-binding protein phnD	phnD llmg_0312	phnD	llmg_0312	P	llm:llmg_0312	149	1	23	23	63	37.53	349	0	72.537	306770000	20451000	2150700	4157000	2027400	2486300	1919500	2399700	2517800	2792900	7.53134	7.48585	7.43565	7.32744	7.51946	7.48562	7.40931	7.60785
	0.0428228	1.33054	A2RI26	A2RI26	tr|A2RI26|A2RI26_LACLM Phosphonates import ATP-binding protein PhnC OS=Lactococcus lactis subsp. cremoris (strain MG1363) GN=phnC PE=3 SV=1		Phosphonates import ATP-binding protein PhnC (EC 3.6.3.28)	phnC llmg_0313	phnC	llmg_0313	P	llm:llmg_0313	150	1	7	7	30.9	27.468	246	0	62.171	60087000	4005800	671290	448060	518990	424440	449070	379290	601930	512720	6.77337	6.65447	6.78691	6.70846	6.75712	6.90185	6.83656	6.92379
	0.315218	1.26331	A2RI29	A2RI29	tr|A2RI29|A2RI29_LACLM 2,3-cyclic-nucleotide 2-phosphodiesterase OS=Lactococcus lactis subsp. cremoris (strain MG1363) GN=cpdC PE=3 SV=1		2',3'-cyclic-nucleotide 2'-phosphodiesterase (EC 3.1.4.16)	cpdC llmg_0316	cpdC	llmg_0316	F	llm:llmg_0316	151	1	4	4	8.3	58.599	520	0	15.918	27543000	983670	158280	86786	108020	89167	178180	63424	152410	147410	6.55463	6.29796	6.30976	6.42843	6.59936	6.33207	6.43388	6.63149
	0.390088	1.12212	A2RI31	A2RI31	tr|A2RI31|A2RI31_LACLM Thiol peroxidase OS=Lactococcus lactis subsp. cremoris (strain MG1363) GN=tpx PE=3 SV=1		Thiol peroxidase (EC 1.11.1.-)	tpx llmg_0318	tpx	llmg_0318	O	llm:llmg_0318	152	1	8	8	63.1	17.517	160	0	130.94	217420000	31060000	3828400	8015500	2775700	4925700	2769800	2715100	3022700	3007300	7.25539	7.43146	7.32924	7.36929	7.19318	7.2927	7.31542	7.38392
	0.925747	1.00992	A2RI32	A2RI32	sw|A2RI32|AMPN_LACLM Aminopeptidase N OS=Lactococcus lactis subsp. cremoris (strain MG1363) GN=pepN PE=1 SV=1		Aminopeptidase N (EC 3.4.11.2) (Alanine aminopeptidase) (Lysyl aminopeptidase) (Lys-AP)	pepN lap llmg_0319	pepN	llmg_0319	E	llm:llmg_0319	153	1	62	62	59.2	95.368	846	0	323.31	4829100000	117780000	17057000	17873000	13579000	21179000	12224000	7870400	15511000	12490000	8.71106	8.5962	8.62765	8.76191	8.69881	8.61843	8.64729	8.71515
	0.506578	1.05404	A2RI37	A2RI37	tr|A2RI37|A2RI37_LACLM Multidrug resistance protein C OS=Lactococcus lactis subsp. cremoris (strain MG1363) GN=lmrC PE=4 SV=1		Multidrug resistance protein C	lmrC llmg_0324	lmrC	llmg_0324	V	llm:llmg_0324	155	1	24	24	35.6	63.873	579	0	135.87	216340000	8012700	1145400	1394500	878980	1320100	635870	707670	998540	931780	7.36752	7.31599	7.32079	7.33327	7.22559	7.31376	7.35862	7.34817
	0.242087	1.17796	A2RI38	A2RI38	tr|A2RI38|A2RI38_LACLM Multidrug resistance protein D OS=Lactococcus lactis subsp. cremoris (strain MG1363) GN=lmrD PE=4 SV=1		Multidrug resistance protein D	lmrD llmg_0325	lmrD	llmg_0325	V	llm:llmg_0325	156	1	19	19	33.9	73.997	664	0	71.333	239420000	9576900	760120	2622200	1091300	1215500	907210	609330	1333700	1037500	7.32259	7.41926	7.37851	7.44672	7.24217	7.23661	7.38063	7.42315
	0.267331	1.18326	A2RI39	A2RI39	tr|A2RI39|A2RI39_LACLM UDP-N-acetylglucosamine 1-carboxyvinyltransferase OS=Lactococcus lactis subsp. cremoris (strain MG1363) GN=murA PE=3 SV=1		UDP-N-acetylglucosamine 1-carboxyvinyltransferase (EC 2.5.1.7) (Enoylpyruvate transferase) (UDP-N-acetylglucosamine enolpyruvyl transferase) (EPT)	murA murA1 llmg_0326	murA	llmg_0326	M	llm:llmg_0326	157	1	11	11	32.1	44.887	420	0	39.614	70734000	3536700	321430	682100	642830	372700	350720	293650	569190	304110	6.8069	6.91068	6.8686	6.65757	6.90492	6.92287	6.81998	6.88829
	0.458983	1.14837	A2RI46	A2RI46	tr|A2RI46|A2RI46_LACLM Cys-tRNA(Pro)/Cys-tRNA(Cys) deacylase OS=Lactococcus lactis subsp. cremoris (strain MG1363) GN=llmg_0333 PE=3 SV=1		Cys-tRNA(Pro)/Cys-tRNA(Cys) deacylase (EC 4.2.-.-)	llmg_0333		llmg_0333	S	llm:llmg_0333	159	1	7	7	62	17.492	158	0	13.375	51104000	6388000	460460	607070	382960	1870700	276080	492520	358160	1940000	6.70973	6.73336	6.72299	6.78959	6.50775	6.68099	6.65851	6.86809
	0.128534	1.10415	A2RI48	A2RI48	tr|A2RI48|A2RI48_LACLM Lipoprotein OS=Lactococcus lactis subsp. cremoris (strain MG1363) GN=plpA PE=3 SV=1		Lipoprotein	plpA llmg_0335	plpA	llmg_0335	P	llm:llmg_0335	160	1	18	15	59.8	31.324	286	0	73.671	271020000	15943000	2241400	2956300	1778400	2088100	1917000	1278100	2145900	1537400	7.43292	7.43889	7.35547	7.42708	7.48865	7.4675	7.45122	7.4191
+	0.000502649	1.75198	A2RI49	A2RI49	tr|A2RI49|A2RI49_LACLM Lipoprotein OS=Lactococcus lactis subsp. cremoris (strain MG1363) GN=plpB PE=3 SV=1		Lipoprotein	plpB llmg_0336	plpB	llmg_0336	P	llm:llmg_0336	161	1	11	8	43	31.036	286	0	16.117	103590000	6474500	1519500	1547100	2012900	65146	99762	921250	180300	128550	6.86757	6.79505	6.80312	6.80059	7.05235	7.14445	7.05239	6.99126
	0.910887	1.01982	A2RI61	A2RI61	tr|A2RI61|A2RI61_LACLM Ferrichrome ABC transporter substrate binding protein OS=Lactococcus lactis subsp. cremoris (strain MG1363) GN=fhuD PE=4 SV=1		Ferrichrome ABC transporter substrate binding protein	fhuD llmg_0349	fhuD	llmg_0349	P	llm:llmg_0349	163	1	10	10	34.8	34.367	313	0	21.353	34315000	1906400	164540	284300	265740	541600	144630	34723	174250	296610	6.51747	6.4957	6.58993	6.41509	6.42428	6.37769	6.51613	6.666
	0.0765864	1.22161	A2RI62	A2RI62	tr|A2RI62|A2RI62_LACLM HTH-type transcriptional regulator fhuR OS=Lactococcus lactis subsp. cremoris (strain MG1363) GN=fhuR PE=4 SV=1		HTH-type transcriptional regulator fhuR	fhuR llmg_0350	fhuR	llmg_0350	K	llm:llmg_0350	164	1	5	5	16.6	34.624	301	0	12.466	9249900	544110	71064	69690	80353	40931	67594	43977	77203	93301	5.93842	5.98756	5.99629	5.94494	6.12548	5.96766	6.01275	6.10904
	0.239728	1.22282	A2RI64	A2RI64	tr|A2RI64|A2RI64_LACLM Oxidoreductase, aldo/keto reductase family OS=Lactococcus lactis subsp. cremoris (strain MG1363) GN=llmg_0352 PE=4 SV=1		Oxidoreductase, aldo/keto reductase family	llmg_0352		llmg_0352	C	llm:llmg_0352	165	1	3	3	11.4	31.256	272	0	33.349	16570000	974700	130120	167800	55615	159040	87602	74330	180480	119700	6.2391	6.15088	6.03846	6.23045	6.15388	6.20761	6.37818	6.26867
	0.247174	1.22559	A2RI67	A2RI67	sw|A2RI67|GPMA_LACLM 2,3-bisphosphoglycerate-dependent phosphoglycerate mutase OS=Lactococcus lactis subsp. cremoris (strain MG1363) GN=gpmA PE=3 SV=1		2,3-bisphosphoglycerate-dependent phosphoglycerate mutase (BPG-dependent PGAM) (PGAM) (Phosphoglyceromutase) (dPGM) (EC 5.4.2.11)	gpmA llmg_0355	gpmA	llmg_0355	G	llm:llmg_0355	166	1	21	21	67.4	26.313	233	0	190.17	3052700000	277510000	41566000	48494000	31863000	44993000	34406000	20537000	29840000	25816000	8.52384	8.41594	8.44301	8.68127	8.49658	8.36139	8.37568	8.47702
	0.146375	1.36083	A2RI68	A2RI68	tr|A2RI68|A2RI68_LACLM Alkyl hydroperoxide reductase subunit C OS=Lactococcus lactis subsp. cremoris (strain MG1363) GN=ahpC PE=4 SV=1		Alkyl hydroperoxide reductase subunit C (EC 1.8.1.-)	ahpC llmg_0356	ahpC	llmg_0356	O	llm:llmg_0356	167	1	10	10	52.4	20.757	187	0	84.514	631830000	70203000	6956900	20415000	6510600	15117000	4075300	3819400	5605900	7703700	7.70472	7.96615	7.73566	7.84331	7.56824	7.68434	7.63765	7.8244
	0.0635316	1.2562	A2RI69	A2RI69	tr|A2RI69|A2RI69_LACLM Alkyl hydroperoxide reductase subunit F OS=Lactococcus lactis subsp. cremoris (strain MG1363) GN=ahpF PE=3 SV=1		Alkyl hydroperoxide reductase subunit F (EC 1.8.1.-)	ahpF llmg_0357	ahpF	llmg_0357	O	llm:llmg_0357	168	1	19	19	47.8	54.827	508	0	218.84	509550000	20382000	2365300	4709900	1925700	5136700	1731900	1041000	2231800	1239600	7.68603	7.78893	7.61756	7.72854	7.61437	7.53777	7.61832	7.65436
	0.21973	1.26972	A2RI70	A2RI70	tr|A2RI70|A2RI70_LACLM Penicillin-binding protein 2B OS=Lactococcus lactis subsp. cremoris (strain MG1363) GN=pbp2B PE=4 SV=1		Penicillin-binding protein 2B (EC 2.3.2.-)	pbp2B llmg_0358	pbp2B	llmg_0358	M	llm:llmg_0358	169	1	9	9	20.4	77.6	721	0	59.534	28996000	999860	115180	79791	100610	111150	124840	94573	278060	95662	6.331	6.49513	6.33724	6.52462	6.49213	6.44378	6.69048	6.47643
	0.952224	1.00448	A2RI72	A2RI72	sw|A2RI72|DDL_LACLM D-alanine--D-alanine ligase OS=Lactococcus lactis subsp. cremoris (strain MG1363) GN=ddl PE=3 SV=1		D-alanine--D-alanine ligase (EC 6.3.2.4) (D-Ala-D-Ala ligase) (D-alanylalanine synthetase)	ddl llmg_0360	ddl	llmg_0360	M	llm:llmg_0360	170	1	23	23	59.9	38.678	349	0	80.647	551930000	32467000	4533900	5753100	4454400	4513500	2963900	2588000	4294400	3365300	7.76785	7.75741	7.73283	7.69589	7.66517	7.79387	7.74942	7.73776
	0.306441	1.17413	A2RI73	A2RI73	tr|A2RI73|A2RI73_LACLM UDP-N-acetylmuramoyl-tripeptide--D-alanyl-D-alanine ligase OS=Lactococcus lactis subsp. cremoris (strain MG1363) GN=murF PE=3 SV=1		UDP-N-acetylmuramoyl-tripeptide--D-alanyl-D-alanine ligase (EC 6.3.2.10) (D-alanyl-D-alanine-adding enzyme)	murF llmg_0361	murF	llmg_0361	M	llm:llmg_0361	171	1	16	16	34.1	48.926	440	0	90.436	366840000	18342000	610770	889570	431200	897390	600990	534880	13933000	444600	7.50215	7.62039	7.61011	7.60711	7.37401	7.51099	7.64676	7.52914
	0.0144773	1.44199	A2RI79	A2RI79	sw|A2RI79|RF3_LACLM Peptide chain release factor 3 OS=Lactococcus lactis subsp. cremoris (strain MG1363) GN=prfC PE=3 SV=1		Peptide chain release factor 3 (RF-3)	prfC llmg_0368	prfC	llmg_0368	J	llm:llmg_0368	172	1	27	27	50.1	59.502	523	0	168.49	283710000	10912000	1119100	1555000	1087300	1332100	1346900	896190	2389800	1185500	7.30367	7.36979	7.34484	7.37555	7.45781	7.40934	7.57858	7.58398
	0.379903	1.08249	A2RI80	A2RI80	tr|A2RI80|A2RI80_LACLM DEAD-box ATP-dependent RNA helicase CshA OS=Lactococcus lactis subsp. cremoris (strain MG1363) GN=rheA PE=3 SV=1		DEAD-box ATP-dependent RNA helicase CshA (EC 3.6.4.13)	rheA cshA llmg_0369	rheA	llmg_0369	L	llm:llmg_0369	173	1	33	33	62.6	61.616	551	0	225.69	815490000	35456000	4451400	4758000	4661700	5505300	3772700	2831500	5359400	4116300	7.89817	7.82974	7.87563	7.95388	7.85242	7.96575	7.92163	7.95532
	0.0252535	1.19072	A2RI83	A2RI83	tr|A2RI83|A2RI83_LACLM Asparagine synthetase B OS=Lactococcus lactis subsp. cremoris (strain MG1363) GN=asnB PE=4 SV=1		Asparagine synthetase B (EC 6.3.5.4)	asnB llmg_0372	asnB	llmg_0372	E	llm:llmg_0372	174	1	32	32	50.4	60.372	530	0	193.25	1070400000	33451000	4557000	6441200	4262300	5218500	3072900	2656800	4441900	2800300	8.04478	8.06157	8.03346	8.06296	7.91773	8.00689	8.02391	7.95099
	0.36216	1.16921	A2RI84	A2RI84	tr|A2RI84|A2RI84_LACLM Formamidopyrimidine-DNA glycosylase OS=Lactococcus lactis subsp. cremoris (strain MG1363) GN=mutM PE=3 SV=1		Formamidopyrimidine-DNA glycosylase (Fapy-DNA glycosylase) (EC 3.2.2.23) (DNA-(apurinic or apyrimidinic site) lyase MutM) (AP lyase MutM) (EC 4.2.99.18)	mutM fpg llmg_0373	mutM	llmg_0373	L	llm:llmg_0373	175	1	5	5	19.9	31.195	272	0	9.0552	9835500	578560	112110	48951	74655	107840	39495	27059	115020	53438	5.98255	5.91249	5.96852	6.08307	5.92109	5.90366	6.06908	5.78123
	0.581403	1.05783	A2RI85	A2RI85	sw|A2RI85|RECA_LACLM Protein RecA OS=Lactococcus lactis subsp. cremoris (strain MG1363) GN=recA PE=3 SV=1		Protein RecA (Recombinase A)	recA llmg_0374	recA	llmg_0374	L	llm:llmg_0374	176	1	32	32	67.4	41.38	387	0	323.31	901730000	42940000	4589500	9484600	4199200	6493700	3455100	3401100	6118200	5198300	7.91902	7.9153	7.87767	7.97813	7.85995	7.94257	7.94707	8.03818
	0.184155	1.41474	A2RI86	A2RI86	tr|A2RI86|A2RI86_LACLM Amino acid permease OS=Lactococcus lactis subsp. cremoris (strain MG1363) GN=llmg_0375 PE=4 SV=1		Amino acid permease	llmg_0375		llmg_0375	E	llm:llmg_0375	177	1	3	3	6.3	51.523	460	0	57.272	28198000	2563500	373720	542390	391790	349730	184050	181550	359800	180470	6.48907	6.35247	6.44459	6.24917	6.23244	6.38412	6.32087	5.99517
	0.0945487	2.85826	A2RI87	A2RI87	tr|A2RI87|A2RI87_LACLM Amino acid permease OS=Lactococcus lactis subsp. cremoris (strain MG1363) GN=llmg_0376 PE=4 SV=1		Amino acid permease	llmg_0376		llmg_0376	E	llm:llmg_0376	178	1	2	2	4.1	51.33	459	0	9.328	48390000	3722300	927730	747950	549850	439050	218700	305160	458600	75255	6.69494	6.60103	6.54998	6.56135	5.68766	6.61438	6.4502	5.83066
	0.436217	1.47717	A2RI89	A2RI89	tr|A2RI89|A2RI89_LACLM UPF0298 protein llmg_0378 OS=Lactococcus lactis subsp. cremoris (strain MG1363) GN=llmg_0378 PE=3 SV=1		UPF0298 protein llmg_0378	llmg_0378		llmg_0378	S	llm:llmg_0378	179	1	2	2	19.6	12.822	107	0.0019361	2.6464	6984600	1396900	200400	246670	148950	149010	215340	81842	161540	193170	5.7683	5.49408	6.05974	5.86324	6.03209	5.74916	5.28891	5.43748
	0.827198	1.13034	A2RI91	A2RI91	tr|A2RI91|A2RI91_LACLM Uncharacterized protein OS=Lactococcus lactis subsp. cremoris (strain MG1363) GN=llmg_0380 PE=4 SV=1		Uncharacterized protein	llmg_0380		llmg_0380	S	llm:llmg_0380	180	1	4	4	24.4	22.99	197	0	5.803	14252000	1295700	188550	192370	260550	152200	56608	74052	209550	161770	5.96425	6.29493	5.69296	5.78333	5.59024	5.73186	6.36877	6.25744
	0.923828	1.06529	A2RI93	A2RI93	tr|A2RI93|A2RI93_LACLM Putative GTP pyrophosphokinase OS=Lactococcus lactis subsp. cremoris (strain MG1363) GN=llmg_0382 PE=4 SV=1		Putative GTP pyrophosphokinase (EC 2.7.6.5)	llmg_0382		llmg_0382	S	llm:llmg_0382	181	1	4	4	24.2	25.909	219	0	5.6616	15517000	1410600	34312	664640	72170	77163	137050	282320	86584	56416	6.03576	6.00292	5.35879	6.38066	5.59719	6.40572	5.90444	5.76091
	0.0134702	1.86622	A2RI96	A2RI96	tr|A2RI96|A2RI96_LACLM Peptidyl-prolyl cis-trans isomerase OS=Lactococcus lactis subsp. cremoris (strain MG1363) GN=ppiA PE=3 SV=1		Peptidyl-prolyl cis-trans isomerase (PPIase) (EC 5.2.1.8)	ppiA llmg_0385	ppiA	llmg_0385	O	llm:llmg_0385	182	1	8	8	28.2	30.064	277	0	49.295	40745000	3704100	446540	284170	353160	604710	708320	371780	395600	539820	6.55981	6.32515	6.44965	6.57959	6.82268	6.83667	6.61181	6.7269
	0.420728	1.74009	A2RI97	A2RI97	tr|A2RI97|A2RI97_LACLM Amino-acid permease lysQ OS=Lactococcus lactis subsp. cremoris (strain MG1363) GN=lysQ PE=4 SV=1		Amino-acid permease lysQ	lysQ llmg_0386	lysQ	llmg_0386	E	llm:llmg_0386	183	1	3	3	6.1	51.946	477	0	6.7754	32125000	4015600	803150	514300	280440	629590	501240	291560	692320	302970	5.65171	5.5283	5.96453	5.53186	5.7627	5.82836	6.63603	5.4116
	0.721658	1.04858	A2RIA0	A2RIA0	sw|A2RIA0|SYK_LACLM Lysine--tRNA ligase OS=Lactococcus lactis subsp. cremoris (strain MG1363) GN=lysS PE=3 SV=1		Lysine--tRNA ligase (EC 6.1.1.6) (Lysyl-tRNA synthetase) (LysRS)	lysS llmg_0389	lysS	llmg_0389	J	llm:llmg_0389	184	1	46	46	77.9	56.617	494	0	323.31	1083800000	40141000	4805200	7441300	4383600	7216400	3570800	2197400	5521700	5004200	7.98216	7.96555	7.97682	8.1395	7.93336	7.93635	8.02971	8.08221
	0.0538451	1.50725	A2RIA6	A2RIA6	sw|A2RIA6|THII_LACLM Probable tRNA sulfurtransferase OS=Lactococcus lactis subsp. cremoris (strain MG1363) GN=thiI PE=3 SV=1		Probable tRNA sulfurtransferase (EC 2.8.1.4) (Sulfur carrier protein ThiS sulfurtransferase) (Thiamine biosynthesis protein ThiI) (tRNA 4-thiouridine synthase)	thiI llmg_0395	thiI	llmg_0395	H	llm:llmg_0395	185	1	6	6	14.3	45.223	406	0	9.1323	10081000	504060	78209	87122	36145	32192	106110	27201	65488	71597	5.94589	5.9899	6.02739	5.71847	6.1345	6.02608	6.08824	6.14557
	0.555294	1.04894	A2RIA7	A2RIA7	tr|A2RIA7|A2RIA7_LACLM FMN-dependent NADH-azoreductase OS=Lactococcus lactis subsp. cremoris (strain MG1363) GN=azoR PE=3 SV=1		FMN-dependent NADH-azoreductase (EC 1.7.-.-) (Azo-dye reductase) (FMN-dependent NADH-azo compound oxidoreductase)	azoR llmg_0397	azoR	llmg_0397	I	llm:llmg_0397	186	1	3	3	16.4	21.975	201	0	4.6935	9297400	1033000	156580	155540	136610	146890	102710	60660	137550	136510	6.01745	5.94266	5.95191	5.91959	5.97979	5.86311	5.96219	5.94351
	0.321566	1.12442	A2RIA9	A2RIA9	tr|A2RIA9|A2RIA9_LACLM Na+/H+ antiporter OS=Lactococcus lactis subsp. cremoris (strain MG1363) GN=nha PE=4 SV=1		Na+/H+ antiporter	nha llmg_0399	nha	llmg_0399	P	llm:llmg_0399	187	1	5	5	8.1	76.144	680	0	7.391	15103000	686510	110580	131520	66966	117140	69856	50797	75071	64582	6.26162	6.08289	6.09103	6.1359	6.12908	6.22539	6.22629	6.1944
	0.326525	1.29944	A2RIB0	A2RIB0	tr|A2RIB0|A2RIB0_LACLM Uncharacterized protein OS=Lactococcus lactis subsp. cremoris (strain MG1363) GN=llmg_0400 PE=4 SV=1		Uncharacterized protein	llmg_0400		llmg_0400	#N/A	llm:llmg_0400	188	1	8	8	50	18.263	156	0	31.822	74437000	12406000	1260400	1945700	1582700	2284000	1236800	748450	965160	2383000	6.8424	6.67173	6.82279	6.78978	6.86151	6.91192	6.66229	7.146
	0.316064	1.12605	A2RIB1	A2RIB1	sw|A2RIB1|SYY_LACLM Tyrosine--tRNA ligase OS=Lactococcus lactis subsp. cremoris (strain MG1363) GN=tyrS PE=3 SV=1		Tyrosine--tRNA ligase (EC 6.1.1.1) (Tyrosyl-tRNA synthetase) (TyrRS)	tyrS llmg_0401	tyrS	llmg_0401	J	llm:llmg_0401	189	1	26	26	49.6	47.374	419	0	191.37	1388600000	77147000	10948000	13451000	8980300	12859000	8573800	4392300	9638300	8304600	8.09694	8.14283	8.05231	8.22853	8.09594	7.99535	8.09999	8.1231
	0.0144968	1.57648	A2RIB2	A2RIB2	tr|A2RIB2|A2RIB2_LACLM Penicillin-binding protein 1B OS=Lactococcus lactis subsp. cremoris (strain MG1363) GN=pbp1B PE=4 SV=1		Penicillin-binding protein 1B (EC 2.4.2.-)	pbp1B llmg_0402	pbp1B	llmg_0402	M	llm:llmg_0402	190	1	11	11	17.2	87.844	812	0	45.135	122620000	3606300	96515	1491800	911150	88392	131340	716010	107040	64109	7.08146	6.85686	7.00971	6.98867	7.22884	7.25261	7.1295	7.11651
	0.407262	1.17658	A2RIB5	A2RIB5	tr|A2RIB5|A2RIB5_LACLM Thioredoxin H-type OS=Lactococcus lactis subsp. cremoris (strain MG1363) GN=trxH PE=4 SV=1		Thioredoxin H-type	trxH llmg_0406	trxH	llmg_0406	O	llm:llmg_0406	191	1	6	6	42.9	12.087	105	0	55.069	153430000	30686000	3513300	7580700	5405000	4399200	2377200	1727100	1981300	3701800	7.09072	7.20205	7.24351	7.07302	7.08221	7.12251	6.89979	7.2223
	0.856832	1.02598	A2RIB6	A2RIB6	tr|A2RIB6|A2RIB6_LACLM Phenylalanine--tRNA ligase beta subunit OS=Lactococcus lactis subsp. cremoris (strain MG1363) GN=pheT PE=3 SV=1		Phenylalanine--tRNA ligase beta subunit (EC 6.1.1.20)	pheT llmg_0407	pheT	llmg_0407	J	llm:llmg_0407	192	1	9	9	62	22.188	208	0	71.73	245540000	22322000	2602700	4358600	2581200	4125000	1787700	1512100	2955800	2398800	7.31237	7.46966	7.33272	7.37618	7.28771	7.34637	7.31218	7.50011
	0.26247	1.19637	A2RIB7	A2RIB7	sw|A2RIB7|NAOX_LACLM NADH oxidase OS=Lactococcus lactis subsp. cremoris (strain MG1363) GN=noxE PE=1 SV=1		NADH oxidase (NOXase) (EC 1.6.99.3)	noxE llmg_0408	noxE	llmg_0408	C	llm:llmg_0408	193	1	23	23	55.2	48.871	446	0	117.59	300520000	15817000	1396800	2519100	2355600	3459900	1109500	917130	1951200	2107600	7.36553	7.51117	7.51234	7.59801	7.39242	7.382	7.36229	7.53888
	0.240722	1.16306	A2RIC3	A2RIC3	tr|A2RIC3|A2RIC3_LACLM Two-component system regulator OS=Lactococcus lactis subsp. cremoris (strain MG1363) GN=llrC PE=4 SV=1		Two-component system regulator	llrC llmg_0414	llrC	llmg_0414	T	llm:llmg_0414	195	1	24	24	76	26.765	233	0	216.66	1786700000	105100000	16471000	21653000	11212000	17372000	10442000	6624900	10316000	11011000	8.24895	8.21331	8.17219	8.34086	8.20058	8.16358	8.09005	8.25871
	0.109881	1.77517	A2RIC4	A2RIC4	sw|A2RIC4|KTHY_LACLM Thymidylate kinase OS=Lactococcus lactis subsp. cremoris (strain MG1363) GN=tmk PE=3 SV=1		Thymidylate kinase (EC 2.7.4.9) (dTMP kinase)	tmk llmg_0415	tmk	llmg_0415	F	llm:llmg_0415	196	1	2	2	11.8	23.972	211	0.0046642	2.0702	3781900	343810	41956	64918	25023	65539	41005	11550	42361	51461	5.37205	5.82035	5.42042	5.62179	6.05631	5.67834	5.74447	5.75246
	0.413884	1.3287	A2RIC5	A2RIC5	tr|A2RIC5|A2RIC5_LACLM DNA polymerase III OS=Lactococcus lactis subsp. cremoris (strain MG1363) GN=holB PE=4 SV=1		DNA polymerase III (EC 2.7.7.7)	holB llmg_0416	holB	llmg_0416	L	llm:llmg_0416	197	1	3	3	16.4	33.053	286	0.001998	3.275	8218500	513660	71674	48454	68890	75310	62479	23115	109120	54613	5.81621	5.44642	6.02617	5.97871	5.84154	5.89689	6.07602	5.94677
	0.262256	1.51418	A2RIC6	A2RIC6	tr|A2RIC6|A2RIC6_LACLM Uncharacterized protein OS=Lactococcus lactis subsp. cremoris (strain MG1363) GN=llmg_0417 PE=4 SV=1		Uncharacterized protein	llmg_0417		llmg_0417	S	llm:llmg_0417	198	1	4	4	20.4	29.82	260	0	4.1098	9331700	666550	28722	103780	77507	268380	42962	22233	99330	23635	5.59412	6.09089	5.84028	6.2072	5.71487	5.70387	5.90452	5.68853
	0.729332	1.16393	A2RIC8	A2RIC8	tr|A2RIC8|A2RIC8_LACLM Ribosomal RNA small subunit methyltransferase I OS=Lactococcus lactis subsp. cremoris (strain MG1363) GN=rsmI PE=3 SV=1		Ribosomal RNA small subunit methyltransferase I (EC 2.1.1.198) (16S rRNA 2'-O-ribose C1402 methyltransferase) (rRNA (cytidine-2'-O-)-methyltransferase RsmI)	rsmI llmg_0419	rsmI	llmg_0419	S	llm:llmg_0419	199	1	2	2	9.6	32.631	291	0	8.4009	15157000	1377900	335570	272280	32684	189500	137680	40483	261780	107950	6.14541	6.17356	5.79336	6.14588	6.14198	5.69611	6.44165	6.24219
	0.785263	1.03966	A2RID4	A2RID4	tr|A2RID4|A2RID4_LACLM Mvk protein OS=Lactococcus lactis subsp. cremoris (strain MG1363) GN=mvk PE=4 SV=1		Mvk protein (EC 2.7.1.36)	mvk llmg_0425	mvk	llmg_0425	I	llm:llmg_0425	202	1	4	4	14.2	34.218	310	0	12.75	10574000	528720	60406	117320	58222	99112	44201	42170	54680	52613	5.87083	6.05216	6.04933	6.09349	5.905	6.03354	6.0106	6.0491
	0.0109339	1.47614	A2RID5	A2RID5	tr|A2RID5|A2RID5_LACLM Diphosphomevalonate decarboxylase OS=Lactococcus lactis subsp. cremoris (strain MG1363) GN=mvaD PE=4 SV=1		Diphosphomevalonate decarboxylase (EC 4.1.1.33)	mvaD llmg_0426	mvaD	llmg_0426	I	llm:llmg_0426	203	1	6	6	20.4	34.99	318	0	15.19	12748000	796730	101640	108330	96628	56582	98990	73973	124700	135890	6.0569	5.98705	6.1036	5.99818	6.09286	6.25071	6.24832	6.23035
	0.0179624	1.57648	A2RID7	A2RID7	tr|A2RID7|A2RID7_LACLM Isopentenyl-diphosphate delta-isomerase OS=Lactococcus lactis subsp. cremoris (strain MG1363) GN=fni PE=3 SV=1		Isopentenyl-diphosphate delta-isomerase (IPP isomerase) (EC 5.3.3.2) (Isopentenyl diphosphate:dimethylallyl diphosphate isomerase) (Isopentenyl pyrophosphate isomerase) (Type 2 isopentenyl diphosphate isomerase) (IDI-2)	fni llmg_0428	fni	llmg_0428	C	llm:llmg_0428	204	1	4	4	10.3	38.808	349	0	4.4194	3601700	180080	8157.4	62841	16642	59736	0	11365	21343	0	5.65314	5.79174	5.77965	5.83207	5.60628	5.42546	5.6327	5.60141
	0.150437	1.19263	A2RIE2	A2RIE2	tr|A2RIE2|A2RIE2_LACLM DEAD-box ATP-dependent RNA helicase CshB OS=Lactococcus lactis subsp. cremoris (strain MG1363) GN=rheB PE=3 SV=1		DEAD-box ATP-dependent RNA helicase CshB (EC 3.6.4.13)	rheB cshB llmg_0433	rheB	llmg_0433	L	llm:llmg_0433	206	1	27	27	62.1	50.463	446	0	109.76	409060000	15150000	1799800	3075000	1621800	2067800	1755300	1156200	2030200	1644500	7.68067	7.49492	7.49024	7.60092	7.65156	7.6279	7.63301	7.6603
	0.793063	1.1162	A2RIE4	A2RIE4	tr|A2RIE4|A2RIE4_LACLM Putative HTH-type transcriptional regulator OS=Lactococcus lactis subsp. cremoris (strain MG1363) GN=hexR PE=4 SV=1		Putative HTH-type transcriptional regulator	hexR llmg_0435	hexR	llmg_0435	K	llm:llmg_0435	207	1	2	2	7.3	28.048	248	0.0037453	2.1145	3330900	237920	28289	38202	23302	33708	19222	17473	40698	37024	6.08701	5.78416	5.58227	5.78695	6.17702	5.56305	5.99509	5.69619
	0.120603	1.98793	A2RIE6	A2RIE6	tr|A2RIE6|A2RIE6_LACLM PTS system, IIB component OS=Lactococcus lactis subsp. cremoris (strain MG1363) GN=ptcB PE=4 SV=1		PTS system, IIB component (EC 2.7.1.69)	ptcB llmg_0437	ptcB	llmg_0437	G	llm:llmg_0437	208	1	6	6	72.2	11.324	108	0	14.121	29638000	3704700	380150	1593000	627900	353250	184120	20006	56700	489640	6.41566	6.60863	6.51359	6.46802	6.15112	5.82033	6.24281	6.59802
	0.0821177	1.75805	A2RIE7	A2RIE7	tr|A2RIE7|A2RIE7_LACLM PTS system, cellobiose-specific IIA component OS=Lactococcus lactis subsp. cremoris (strain MG1363) GN=ptcA PE=4 SV=1		PTS system, cellobiose-specific IIA component (EC 2.7.1.69)	ptcA llmg_0438	ptcA	llmg_0438	G	llm:llmg_0438	209	1	5	5	49.1	12.885	116	0	56.249	27794000	3970500	531750	1288800	505780	657990	194930	165320	150840	475100	6.33266	6.65069	6.46665	6.49773	6.11136	6.11311	6.21783	6.5253
	0.463607	1.06518	A2RIF3	A2RIF3	sw|A2RIF3|DNLJ_LACLM DNA ligase OS=Lactococcus lactis subsp. cremoris (strain MG1363) GN=ligA PE=3 SV=1		DNA ligase (EC 6.5.1.2) (Polydeoxyribonucleotide synthase [NAD(+)])	ligA llmg_0444	ligA	llmg_0444	L	llm:llmg_0444	210	1	17	17	20	76.773	686	0	50.01	84663000	2731100	406050	520340	298600	411290	253210	189330	352590	299660	6.99196	6.85578	6.89027	6.88907	6.87818	6.95289	6.94548	6.9602
	0.0607342	1.50935	A2RIF4	A2RIF4	tr|A2RIF4|A2RIF4_LACLM BmrU-like protein OS=Lactococcus lactis subsp. cremoris (strain MG1363) GN=llmg_0445 PE=4 SV=1		BmrU-like protein	llmg_0445		llmg_0445	I	llm:llmg_0445	211	1	6	6	23.7	37.278	342	0	25.468	59726000	3732900	434420	868120	447150	720180	348640	138370	528970	247030	6.75656	6.83632	6.78399	6.89208	6.47695	6.66144	6.82013	6.59528
	0.544085	1.07906	A2RIF5	A2RIF5	tr|A2RIF5|A2RIF5_LACLM Multiple sugar-binding transport ATP-binding protein OS=Lactococcus lactis subsp. cremoris (strain MG1363) GN=msmK PE=3 SV=1		Multiple sugar-binding transport ATP-binding protein	msmK llmg_0446	msmK	llmg_0446	G	llm:llmg_0446	212	1	12	12	38.4	42.078	378	0	38.343	42841000	2254800	369960	297840	210760	369010	156870	208170	229920	412220	6.7414	6.58873	6.56398	6.6015	6.56772	6.66732	6.66993	6.72282
	0.902162	1.00991	A2RIF6	A2RIF6	tr|A2RIF6|A2RIF6_LACLM Pyruvate-flavodoxin oxidoreductase OS=Lactococcus lactis subsp. cremoris (strain MG1363) GN=nifJ PE=3 SV=1		Pyruvate-flavodoxin oxidoreductase (EC 1.2.7.-)	nifJ llmg_0447	nifJ	llmg_0447	C	llm:llmg_0447	213	1	28	28	26.4	135.15	1223	0	72.928	167860000	3425700	348420	797770	304640	477200	337620	337200	483600	339250	7.19747	7.27621	7.16247	7.23686	7.15235	7.26088	7.21712	7.22554
	0.69195	1.06494	A2RIF7	A2RIF7	tr|A2RIF7|A2RIF7_LACLM Diadenylate cyclase OS=Lactococcus lactis subsp. cremoris (strain MG1363) GN=dacA PE=3 SV=1		Diadenylate cyclase (DAC) (EC 2.7.7.85) (Cyclic-di-AMP synthase) (c-di-AMP synthase)	dacA llmg_0448	dacA	llmg_0448	S	llm:llmg_0448	214	1	5	5	16.4	32.395	292	0	11.651	25221000	2101700	340560	128510	272170	518680	205450	166130	327160	143050	6.45471	6.28569	6.3704	6.5374	6.30428	6.43946	6.33941	6.45576
	0.38255	1.09804	A2RIG0	A2RIG0	sw|A2RIG0|GLMM_LACLM Phosphoglucosamine mutase OS=Lactococcus lactis subsp. cremoris (strain MG1363) GN=glmM PE=3 SV=1		Phosphoglucosamine mutase (EC 5.4.2.10)	glmM llmg_0451	glmM	llmg_0451	G	llm:llmg_0451	215	1	20	20	55.1	48.689	452	0	192.85	273750000	13036000	2146700	1888900	1781300	2201100	874570	746320	1804000	1592600	7.40444	7.37736	7.31996	7.39615	7.34535	7.36211	7.43932	7.5136
	0.236892	1.17268	A2RIH0	A2RIH0	tr|A2RIH0|A2RIH0_LACLM Transcription regulator OS=Lactococcus lactis subsp. cremoris (strain MG1363) GN=lytR PE=4 SV=1		Transcription regulator	lytR llmg_0461	lytR	llmg_0461	K	llm:llmg_0461	216	1	9	9	26.6	49.133	459	0	45.475	41603000	2447200	352340	335310	261860	242840	339860	205020	422050	287970	6.71638	6.52691	6.53354	6.60972	6.59073	6.65098	6.70815	6.71341
	0.922635	1.03341	A2RIH1	A2RIH1	sw|A2RIH1|TRUA_LACLM tRNA pseudouridine synthase A OS=Lactococcus lactis subsp. cremoris (strain MG1363) GN=truA PE=3 SV=1		tRNA pseudouridine synthase A (EC 5.4.99.12) (tRNA pseudouridine(38-40) synthase) (tRNA pseudouridylate synthase I) (tRNA-uridine isomerase I)	truA llmg_0462	truA	llmg_0462	J	llm:llmg_0462	217	1	2	2	10.3	29.032	253	0.0019822	3.1299	5323700	332730	29775	80501	33861	66476	26305	13570	53901	28340	5.63458	5.89435	5.59284	5.70085	5.4056	5.94078	5.89523	5.6381
	0.59655	1.39711	A2RIH2	A2RIH2	tr|A2RIH2|A2RIH2_LACLM Phosphomethylpyrimidine kinase OS=Lactococcus lactis subsp. cremoris (strain MG1363) GN=thiD2 PE=4 SV=1		Phosphomethylpyrimidine kinase (EC 2.7.4.7)	thiD2 llmg_0463	thiD2	llmg_0463	H	llm:llmg_0463	218	1	4	4	24	28.835	262	0	27.337	27403000	2283600	180860	340060	222290	616110	151550	312180	444130	16396	6.43548	6.31513	6.48937	5.56958	6.43401	6.58134	6.45915	5.91598
	0.310122	1.70478	A2RIH4	A2RIH4	sw|A2RIH4|Y465_LACLM UPF0340 protein llmg_0465 OS=Lactococcus lactis subsp. cremoris (strain MG1363) GN=llmg_0465 PE=3 SV=1		UPF0340 protein llmg_0465	llmg_0465		llmg_0465	S	llm:llmg_0465	220	1	3	3	18.9	19.413	180	0	4.7702	15980000	2282900	185020	617520	239560	493790	298060	46429	187210	215270	5.50042	6.35465	6.18534	6.29647	5.95304	5.98441	5.75222	5.72053
	0.967037	1.03089	A2RIH5	A2RIH5	tr|A2RIH5|A2RIH5_LACLM Putative aminotransferase OS=Lactococcus lactis subsp. cremoris (strain MG1363) GN=aspC PE=3 SV=1		Putative aminotransferase (EC 2.6.1.-)	aspC llmg_0466	aspC	llmg_0466	E	llm:llmg_0466	221	1	4	4	16.4	42.207	378	0	5.0645	20926000	1395100	159050	311230	212970	169620	203100	104470	190280	44319	6.33076	6.32521	5.28905	6.34042	6.40353	5.79329	6.32162	5.81985
	0.0624916	1.26229	A2RII5	A2RII5	tr|A2RII5|A2RII5_LACLM Putative membrane protein OS=Lactococcus lactis subsp. cremoris (strain MG1363) GN=llmg_0476 PE=4 SV=1		Putative membrane protein	llmg_0476		llmg_0476	S	llm:llmg_0476	222	1	5	5	24.5	33.425	290	0	12.8	38756000	3229700	471050	891960	640940	249810	308940	311710	241460	113830	6.5626	6.66582	6.58501	6.69593	6.46111	6.57259	6.48643	6.58459
	0.46744	1.05091	A2RIJ1	A2RIJ1	tr|A2RIJ1|A2RIJ1_LACLM Uncharacterized protein OS=Lactococcus lactis subsp. cremoris (strain MG1363) GN=llmg_0482 PE=4 SV=1		Uncharacterized protein	llmg_0482		llmg_0482	M	llm:llmg_0482	223	1	11	11	34.3	43.451	394	0	36.028	91732000	5096200	596130	1074300	674680	746960	486120	441420	584170	492390	6.87169	6.91995	6.95483	6.9362	6.93709	7.00035	6.89757	6.93393
	0.608253	1.16242	A2RIJ2	A2RIJ2	tr|A2RIJ2|A2RIJ2_LACLM DNA-directed DNA polymerase OS=Lactococcus lactis subsp. cremoris (strain MG1363) GN=dnaE PE=4 SV=1		DNA-directed DNA polymerase (EC 2.7.7.7)	dnaE llmg_0483	dnaE	llmg_0483	L	llm:llmg_0483	224	1	4	4	4.7	122.44	1070	0	4.9147	5672600	94543	0	4281	69090	3356.7	2074.5	0	2802.4	12938	5.90149	5.86747	5.65371	5.62336	5.8555	5.49987	5.55761	5.8716
	0.0103687	1.41371	A2RIK1	A2RIK1	tr|A2RIK1|A2RIK1_LACLM Uncharacterized protein OS=Lactococcus lactis subsp. cremoris (strain MG1363) GN=llmg_0492 PE=4 SV=1		Uncharacterized protein	llmg_0492		llmg_0492	S	llm:llmg_0492	225	1	14	14	50.4	30.82	278	0	78.037	152010000	10858000	1341300	1730200	854790	1404400	1443400	869680	1378400	1835700	7.14746	7.10123	7.08458	7.11464	7.22134	7.24993	7.20339	7.37469
	0.125989	1.6939	A2RIK4	A2RIK4	tr|A2RIK4|A2RIK4_LACLM Uncharacterized protein OS=Lactococcus lactis subsp. cremoris (strain MG1363) GN=llmg_0495 PE=4 SV=1		Uncharacterized protein	llmg_0495		llmg_0495	S	llm:llmg_0495	227	1	2	2	10.1	24.669	218	0	6.5008	5855200	585520	119880	98621	33911	68944	85320	60593	37104	81152	5.89639	5.78306	5.36374	5.86335	5.88938	5.96851	6.05582	5.90838
	0.711356	1.04349	A2RIK5	A2RIK5	tr|A2RIK5|A2RIK5_LACLM HU-like DNA-binding protein OS=Lactococcus lactis subsp. cremoris (strain MG1363) GN=hllA PE=3 SV=1		HU-like DNA-binding protein	hllA llmg_0496	hllA	llmg_0496	L	llm:llmg_0496	228	1	18	18	86.8	9.676	91	0	252	6153900000	1230800000	166290000	256140000	165640000	146950000	143020000	98817000	127210000	126710000	8.78559	8.81977	8.84274	8.73616	8.82799	8.7614	8.66717	8.85375
	0.519749	1.08211	A2RIL4	A2RIL4	tr|A2RIL4|A2RIL4_LACLM Pyridoxal-phosphate dependent aminotransferase OS=Lactococcus lactis subsp. cremoris (strain MG1363) GN=nifZ PE=3 SV=1		Pyridoxal-phosphate dependent aminotransferase (EC 2.8.1.7)	nifZ llmg_0505	nifZ	llmg_0505	E	llm:llmg_0505	229	1	8	8	21.8	41.752	381	0	10.854	90613000	4314900	178650	247450	3242300	184760	114310	64048	149070	134340	6.94366	6.99873	6.92779	6.89225	6.9973	6.84386	7.04798	7.01038
	0.00655112	1.31211	A2RIL6	A2RIL6	tr|A2RIL6|A2RIL6_LACLM Peptide binding protein OS=Lactococcus lactis subsp. cremoris (strain MG1363) GN=llmg_0507 PE=4 SV=1		Peptide binding protein	llmg_0507		llmg_0507	E	llm:llmg_0507	230	1	21	21	49.5	59.823	549	0	198.06	234390000	9014900	911290	1467600	918860	1127200	1027200	1164800	1074500	1323400	7.27598	7.27896	7.33668	7.36433	7.37546	7.4585	7.4472	7.44666
	0.880975	1.06771	A2RIL8	A2RIL8	tr|A2RIL8|A2RIL8_LACLM N-acetylglucosaminidase OS=Lactococcus lactis subsp. cremoris (strain MG1363) GN=acmD PE=4 SV=1		N-acetylglucosaminidase (EC 3.5.1.28)	acmD llmg_0509	acmD	llmg_0509	M	llm:llmg_0509	231	1	2	2	7.2	37.41	361	0.0019157	2.4851	7345100	1469000	351790	245030	108460	342170	71258	76009	130100	144200	6.18752	5.72887	5.56105	5.96626	5.58319	6.15878	5.81964	5.76828
	0.939235	1.00734	A2RIM0	A2RIM0	tr|A2RIM0|A2RIM0_LACLM Putative penicillin-binding protein 1a OS=Lactococcus lactis subsp. cremoris (strain MG1363) GN=ponA PE=4 SV=1		Putative penicillin-binding protein 1a (EC 2.4.2.-)	ponA llmg_0511	ponA	llmg_0511	M	llm:llmg_0511	232	1	19	19	34.8	75.263	693	0	97.092	178130000	6361800	765060	1228800	687910	881880	705530	447100	908500	736950	7.25346	7.18772	7.1959	7.3194	7.24125	7.16286	7.25672	7.28294
	0.291321	1.21991	A2RIM3	A2RIM3	tr|A2RIM3|A2RIM3_LACLM Regulatory protein Spx OS=Lactococcus lactis subsp. cremoris (strain MG1363) GN=spxA PE=3 SV=1		Regulatory protein Spx	spxA llmg_0514	spxA	llmg_0514	K	llm:llmg_0514	233	1	7	7	51.9	15.399	133	0	33.529	75231000	9403900	1704000	635280	1681400	1451400	955200	639030	1438200	899350	6.92439	6.81233	6.78212	7.0561	6.70184	6.90198	6.82492	6.8009
	0.294436	1.12587	A2RIM6	A2RIM6	tr|A2RIM6|A2RIM6_LACLM UDP-N-acetylglucosamine 1-carboxyvinyltransferase OS=Lactococcus lactis subsp. cremoris (strain MG1363) GN=murA PE=3 SV=1		UDP-N-acetylglucosamine 1-carboxyvinyltransferase (EC 2.5.1.7) (Enoylpyruvate transferase) (UDP-N-acetylglucosamine enolpyruvyl transferase) (EPT)	murA murA2 llmg_0517	murA	llmg_0517	M	llm:llmg_0517	235	1	24	23	56.8	45.731	426	0	165.15	415390000	24434000	2943000	4115900	2868200	4805700	2152900	1663900	3760900	2124000	7.49016	7.54118	7.57999	7.65612	7.69625	7.5739	7.58128	7.62197
	0.352443	1.10148	A2RIM8	A2RIM8	sw|A2RIM8|TIG_LACLM Trigger factor OS=Lactococcus lactis subsp. cremoris (strain MG1363) GN=tig PE=3 SV=1		Trigger factor (TF) (EC 5.2.1.8) (PPIase)	tig llmg_0519	tig	llmg_0519	O	llm:llmg_0519	236	1	44	44	85.9	46.946	427	0	323.31	3506800000	146120000	13675000	29982000	17313000	18867000	18803000	12509000	17103000	17863000	8.49823	8.51862	8.53877	8.52089	8.5402	8.57791	8.46501	8.6613
	0.553838	1.07706	A2RIN0	A2RIN0	tr|A2RIN0|A2RIN0_LACLM RNA polymerase sigma factor SigA OS=Lactococcus lactis subsp. cremoris (strain MG1363) GN=rpoD PE=3 SV=1		RNA polymerase sigma factor SigA	rpoD sigA llmg_0521	rpoD	llmg_0521	K	llm:llmg_0521	238	1	34	34	65.1	50.725	447	0	257.41	785600000	32733000	4882500	5798300	4140100	4051500	3633500	2794200	4230000	3203100	7.8774	7.79473	7.82839	7.85089	7.80219	7.87401	7.79869	8.00548
	0.0441283	1.3312	A2RIN9	A2RIN9	tr|A2RIN9|A2RIN9_LACLM Glyceraldehyde 3-phosphate dehydrogenase OS=Lactococcus lactis subsp. cremoris (strain MG1363) GN=gapA PE=3 SV=1		Glyceraldehyde 3-phosphate dehydrogenase (EC 1.2.1.12)	gapA llmg_0530	gapA	llmg_0530	G	llm:llmg_0530	239	1	14	9	41.2	36.042	337	0	23.725	148410000	9893700	1002700	2138900	1140800	838570	995900	1112100	1086200	1578600	7.11777	7.16441	7.07577	7.10524	7.17041	7.33116	7.15424	7.30434
	0.205806	1.25513	A2RIP1	A2RIP1	tr|A2RIP1|A2RIP1_LACLM Peptide deformylase OS=Lactococcus lactis subsp. cremoris (strain MG1363) GN=def PE=3 SV=1		Peptide deformylase (PDF) (EC 3.5.1.88) (Polypeptide deformylase)	def llmg_0532	def	llmg_0532	J	llm:llmg_0532	240	1	12	12	70.6	23.783	211	0	65.118	206310000	17192000	1456300	3233100	1803000	2412000	1482900	2281900	2500000	2023000	7.14718	7.29949	7.27589	7.29946	7.21032	7.4103	7.31334	7.48282
	0.71948	1.10372	A2RIP2	A2RIP2	tr|A2RIP2|A2RIP2_LACLM Putative (Di)nucleoside polyphosphate hydrolase OS=Lactococcus lactis subsp. cremoris (strain MG1363) GN=nudH PE=3 SV=1		Putative (Di)nucleoside polyphosphate hydrolase (EC 3.6.1.-)	nudH llmg_0533	nudH	llmg_0533	J	llm:llmg_0533	241	1	3	3	26.5	17.662	151	0	6.1596	9014000	1126800	84888	253480	141580	313770	52887	29890	144190	106070	5.60303	5.94159	5.92004	6.09569	5.81474	5.77993	5.80577	5.98848
	0.646481	1.04117	A2RIP3	A2RIP3	sw|A2RIP3|UVRB_LACLM UvrABC system protein B OS=Lactococcus lactis subsp. cremoris (strain MG1363) GN=uvrB PE=3 SV=1		UvrABC system protein B (Protein UvrB) (Excinuclease ABC subunit B)	uvrB llmg_0534	uvrB	llmg_0534	L	llm:llmg_0534	242	1	16	16	25.1	79.014	692	0	38.087	53855000	1380900	223900	126150	190620	277480	54375	101800	211240	195320	6.72646	6.7777	6.75307	6.69666	6.63779	6.71657	6.73818	6.79126
	0.963174	1.01219	A2RIP4	A2RIP4	tr|A2RIP4|A2RIP4_LACLM Arginine-binding periplasmic protein 1 OS=Lactococcus lactis subsp. cremoris (strain MG1363) GN=gltS PE=4 SV=1		Arginine-binding periplasmic protein 1	gltS llmg_0535	gltS	llmg_0535	E	llm:llmg_0535	243	1	8	8	36.6	28.976	273	0	73.393	21545000	1346500	180800	168020	179410	321530	10704	241990	120360	123730	6.30417	6.37324	6.31833	6.40981	6.23519	6.67522	6.24192	6.27427
	0.0168091	1.39738	A2RIP6	A2RIP6	tr|A2RIP6|A2RIP6_LACLM 3-hydroxyacyl-[acyl-carrier-protein] dehydratase FabZ OS=Lactococcus lactis subsp. cremoris (strain MG1363) GN=fabZ PE=3 SV=1		3-hydroxyacyl-[acyl-carrier-protein] dehydratase FabZ (EC 4.2.1.59) ((3R)-hydroxymyristoyl-[acyl-carrier-protein] dehydratase) ((3R)-hydroxymyristoyl-ACP dehydrase) (Beta-hydroxyacyl-ACP dehydratase)	fabZ llmg_0538	fabZ	llmg_0538	I	llm:llmg_0538	244	1	4	4	16.6	16.81	151	0	12.78	17542000	2506000	386040	227600	171250	331030	388580	178760	450120	372610	6.24795	6.13615	6.18184	6.16023	6.43025	6.26079	6.28738	6.32901
	0.621145	1.0681	A2RIP7	A2RIP7	tr|A2RIP7|A2RIP7_LACLM Enoyl-[acyl-carrier-protein] reductase [NADH] OS=Lactococcus lactis subsp. cremoris (strain MG1363) GN=fabI PE=3 SV=1		Enoyl-[acyl-carrier-protein] reductase [NADH] (EC 1.3.1.9)	fabI llmg_0539	fabI	llmg_0539	I	llm:llmg_0539	245	1	24	24	76	26.396	250	0	239.46	1485700000	114280000	14210000	17084000	13424000	21146000	12051000	7349700	15299000	13719000	8.10469	8.08433	8.11744	8.22391	8.14832	8.07166	8.13789	8.28693
	0.179306	1.12171	A2RIP8	A2RIP8	tr|A2RIP8|A2RIP8_LACLM Membrane protein insertase YidC OS=Lactococcus lactis subsp. cremoris (strain MG1363) GN=yidC PE=3 SV=1		Membrane protein insertase YidC (Foldase YidC) (Membrane integrase YidC) (Membrane protein YidC)	yidC oxaA2 llmg_0540	yidC	llmg_0540	U	llm:llmg_0540	246	1	7	7	17.8	35.502	320	0	37.302	224590000	20417000	2592800	4067200	2153300	2725100	1889700	2379500	2580100	2029400	7.28323	7.35551	7.27554	7.3228	7.335	7.43053	7.36711	7.30397
	0.452565	1.12018	A2RIP9	A2RIP9	tr|A2RIP9|A2RIP9_LACLM Alpha-phosphoglucomutase OS=Lactococcus lactis subsp. cremoris (strain MG1363) GN=pgmA PE=1 SV=1		Alpha-phosphoglucomutase	pgmA llmg_0541	pgmA	llmg_0541	S	llm:llmg_0541	247	1	12	12	57.5	28.276	252	0	155.34	444500000	37042000	3753900	7737900	4067700	7133400	3953900	2551800	4394800	3448400	7.51284	7.71847	7.5683	7.73984	7.646	7.52246	7.57613	7.59771
	0.964081	1.01413	A2RIQ1	A2RIQ1	tr|A2RIQ1|A2RIQ1_LACLM Putative DNA/pantothenate metabolism flavoprotein OS=Lactococcus lactis subsp. cremoris (strain MG1363) GN=dfpA PE=4 SV=1		Putative DNA/pantothenate metabolism flavoprotein (EC 4.1.1.36)	dfpA llmg_0543	dfpA	llmg_0543	H	llm:llmg_0543	248	1	2	2	14.6	19.474	178	0	4.538	2605000	217080	26250	23219	0	28740	91751	15154	31965	0	5.73701	5.63448	5.75814	6.06849	6.04179	5.70372	5.80017	5.62806
	0.705781	1.09283	A2RIQ2	A2RIQ2	tr|A2RIQ2|A2RIQ2_LACLM Putative phosphopantothenate--cysteine ligase OS=Lactococcus lactis subsp. cremoris (strain MG1363) GN=dfpB PE=4 SV=1		Putative phosphopantothenate--cysteine ligase (EC 6.3.2.5)	dfpB llmg_0544	dfpB	llmg_0544	H	llm:llmg_0544	249	1	5	5	26	25.625	231	0	16.739	20022000	1820200	102490	200050	387600	131010	396870	46552	323040	232550	6.30404	6.28974	6.26855	6.22645	6.58852	6.14802	6.24969	6.25677
	0.516534	1.06794	A2RIQ4	A2RIQ4	tr|A2RIQ4|A2RIQ4_LACLM Cation-transporting ATPase, E1-E2 family OS=Lactococcus lactis subsp. cremoris (strain MG1363) GN=ctpE PE=4 SV=1		Cation-transporting ATPase, E1-E2 family (EC 3.6.3.-)	ctpE llmg_0547	ctpE	llmg_0547	P	llm:llmg_0547	250	1	3	3	6.2	85.648	775	0	7.8089	42146000	1277200	156320	366110	176730	199240	75206	119150	59948	124460	6.4852	6.63261	6.61063	6.6027	6.63637	6.66032	6.54558	6.60306
	0.372499	1.33961	A2RIQ9	A2RIQ9	tr|A2RIQ9|A2RIQ9_LACLM Putative glyoxylase OS=Lactococcus lactis subsp. cremoris (strain MG1363) GN=llmg_0552 PE=4 SV=1		Putative glyoxylase	llmg_0552		llmg_0552	E	llm:llmg_0552	251	1	4	4	49.2	13.412	118	0	7.9393	10925000	1560800	267030	381680	187360	184820	114020	27510	105780	292590	6.12424	5.8342	6.11428	5.9286	6.08503	5.6954	5.66903	6.04395
	0.139524	2.11449	A2RIR0	A2RIR0	tr|A2RIR0|A2RIR0_LACLM Uncharacterized protein OS=Lactococcus lactis subsp. cremoris (strain MG1363) GN=llmg_0553 PE=4 SV=1		Uncharacterized protein	llmg_0553		llmg_0553	S	llm:llmg_0553	252	1	2	2	19.1	10.942	94	0.0019608	2.8902	3641300	728250	123900	52958	88472	180940	73206	78026	27698	103050	5.84383	5.59394	5.4279	5.74361	6.39548	5.61261	5.8291	6.07291
	0.548362	1.45085	A2RIR2	A2RIR2	tr|A2RIR2|A2RIR2_LACLM Thymidine kinase OS=Lactococcus lactis subsp. cremoris (strain MG1363) GN=tdk PE=3 SV=1		Thymidine kinase (EC 2.7.1.21)	tdk llmg_0555	tdk	llmg_0555	F	llm:llmg_0555	253	1	2	2	18.5	21.412	189	0	6.3867	9567500	683390	0	70753	160240	45642	81828	99597	107030	118300	5.68863	5.64555	6.32197	5.47807	5.84575	6.2086	5.49481	6.23155
	0.0565208	2.61095	A2RIR3	A2RIR3	tr|A2RIR3|A2RIR3_LACLM Putative membrane protein OS=Lactococcus lactis subsp. cremoris (strain MG1363) GN=llmg_0556 PE=4 SV=1		Putative membrane protein	llmg_0556		llmg_0556	#N/A	llm:llmg_0556	254	1	4	4	35.4	17.484	147	0	39.338	12590000	1398900	110740	112930	77329	169610	234540	224780	243150	225790	6.10958	5.57063	5.53551	6.19047	6.18159	6.30166	6.24529	6.34484
	0.134109	1.24834	A2RIR4	A2RIR4	sw|A2RIR4|RF1_LACLM Peptide chain release factor 1 OS=Lactococcus lactis subsp. cremoris (strain MG1363) GN=prfA PE=3 SV=1		Peptide chain release factor 1 (RF-1)	prfA llmg_0557	prfA	llmg_0557	J	llm:llmg_0557	255	1	8	8	22.4	40.448	357	0	20.515	71379000	3244500	532800	553400	217950	437440	389680	253910	386730	472590	6.90363	6.75226	6.73059	6.83391	6.85177	6.85671	6.88025	7.01699
	0.598585	1.51106	A2RIR6	A2RIR6	tr|A2RIR6|A2RIR6_LACLM NADPH-flavin oxidoreductase OS=Lactococcus lactis subsp. cremoris (strain MG1363) GN=llmg_0559 PE=4 SV=1		NADPH-flavin oxidoreductase (EC 1.-.-.-)	llmg_0559		llmg_0559	C	llm:llmg_0559	256	1	4	4	24.7	28.107	251	0	6.4709	12618000	1577200	341830	252340	115040	216640	188760	63369	246730	152530	6.23188	6.11491	5.45529	6.10748	6.11394	5.84505	6.21195	5.02148
	0.140736	1.21596	A2RIR7	A2RIR7	tr|A2RIR7|A2RIR7_LACLM Release factor glutamine methyltransferase OS=Lactococcus lactis subsp. cremoris (strain MG1363) GN=hemK PE=3 SV=1		Release factor glutamine methyltransferase (RF MTase) (EC 2.1.1.297) (N5-glutamine methyltransferase PrmC) (Protein-(glutamine-N5) MTase PrmC) (Protein-glutamine N-methyltransferase PrmC)	hemK prmC llmg_0560	hemK	llmg_0560	J	llm:llmg_0560	257	1	3	3	15.2	31.156	270	0	61.825	14874000	874950	125600	136090	86311	126040	80320	73716	97311	149560	6.08023	6.14829	6.14848	6.16092	6.16847	6.24204	6.1274	6.33969
	0.156326	1.26682	A2RIR9	A2RIR9	tr|A2RIR9|A2RIR9_LACLM Putative translation factor OS=Lactococcus lactis subsp. cremoris (strain MG1363) GN=llmg_0562 PE=3 SV=1		Putative translation factor	llmg_0562		llmg_0562	J	llm:llmg_0562	258	1	8	8	30.1	33.99	306	0	34.067	68348000	5695700	620890	1162400	1114100	947730	247050	260880	696080	646500	6.7354	6.96538	6.91129	6.77686	6.76183	6.65151	6.80353	6.76121
	0.00393826	1.38472	A2RIS0	A2RIS0	sw|A2RIS0|GLYA_LACLM Serine hydroxymethyltransferase OS=Lactococcus lactis subsp. cremoris (strain MG1363) GN=glyA PE=3 SV=1		Serine hydroxymethyltransferase (SHMT) (Serine methylase) (EC 2.1.2.1)	glyA llmg_0563	glyA	llmg_0563	E	llm:llmg_0563	259	1	32	32	74.2	44.822	415	0	323.31	2321200000	116060000	10686000	19567000	13714000	15343000	15307000	8382100	19150000	13913000	8.25186	8.24418	8.32412	8.27019	8.41607	8.42169	8.34725	8.47078
	0.178725	1.47933	A2RIS1	A2RIS1	tr|A2RIS1|A2RIS1_LACLM Putative soluble lytic murein transglycosylase OS=Lactococcus lactis subsp. cremoris (strain MG1363) GN=llmg_0564 PE=4 SV=1		Putative soluble lytic murein transglycosylase	llmg_0564		llmg_0564	M	llm:llmg_0564	260	1	3	3	17.5	22.45	200	0	6.0771	4671300	333660	49374	55454	47044	86179	10157	0	42052	43401	5.73009	5.66805	5.7848	5.81889	5.26025	5.68386	5.68804	5.68942
	0.144836	2.61186	A2RIS2	A2RIS2	sw|A2RIS2|SERC_LACLM Phosphoserine aminotransferase OS=Lactococcus lactis subsp. cremoris (strain MG1363) GN=serC PE=3 SV=1		Phosphoserine aminotransferase (EC 2.6.1.52) (Phosphohydroxythreonine aminotransferase) (PSAT)	serC llmg_0565	serC	llmg_0565	E	llm:llmg_0565	261	1	5	5	15.9	40.849	365	0	7.564	24653000	1297500	186940	464310	61654	396380	12144	91194	0	84896	6.50892	6.72541	6.20069	6.28607	5.81979	6.23747	5.50401	6.49202
	0.0738984	1.17723	A2RIS3	A2RIS3	tr|A2RIS3|A2RIS3_LACLM D-3-phosphoglycerate dehydrogenase OS=Lactococcus lactis subsp. cremoris (strain MG1363) GN=serA PE=3 SV=1		D-3-phosphoglycerate dehydrogenase (EC 1.1.1.95)	serA llmg_0566	serA	llmg_0566	E	llm:llmg_0566	262	1	23	23	56.8	43.913	398	0	79.083	351630000	13524000	1746900	2744000	1564800	2337600	1103500	1265000	1673500	1088900	7.55018	7.62768	7.50311	7.58606	7.44204	7.51075	7.53274	7.49806
	0.0063196	1.77061	A2RIT2	A2RIT2	tr|A2RIT2|A2RIT2_LACLM Methionine aminopeptidase OS=Lactococcus lactis subsp. cremoris (strain MG1363) GN=pepM PE=3 SV=1		Methionine aminopeptidase (MAP) (MetAP) (EC 3.4.11.18) (Peptidase M)	pepM map llmg_0577	pepM	llmg_0577	J	llm:llmg_0577	267	1	6	6	24.6	31.799	284	0	23.448	67743000	5211000	573170	822400	495550	754710	687180	506330	810000	561630	6.66563	6.71925	6.6826	6.70243	6.9119	6.89553	6.84216	7.11281
	0.579294	1.06973	A2RIT6	A2RIT6	sw|A2RIT6|HPRK_LACLM HPr kinase/phosphorylase OS=Lactococcus lactis subsp. cremoris (strain MG1363) GN=hprK PE=3 SV=1		HPr kinase/phosphorylase (HPrK/P) (EC 2.7.11.-) (EC 2.7.4.-) (HPr(Ser) kinase/phosphorylase)	hprK llmg_0582	hprK	llmg_0582	T	llm:llmg_0582	268	1	14	14	51	34.654	310	0	78.262	122920000	6469300	694070	1459000	664420	1245800	483110	342100	849270	731530	7.08962	7.0812	6.97467	7.16973	6.96042	7.08835	7.07276	7.0766
	0.49184	1.28338	A2RIT7	A2RIT7	sw|A2RIT7|LGT_LACLM Prolipoprotein diacylglyceryl transferase OS=Lactococcus lactis subsp. cremoris (strain MG1363) GN=lgt PE=3 SV=1		Prolipoprotein diacylglyceryl transferase (EC 2.4.99.-)	lgt llmg_0583	lgt	llmg_0583	M	llm:llmg_0583	269	1	2	1	9.6	29.709	261	0.0037488	2.1525	3841800	320150	0	120300	38435	35757	95872	0	0	29787	5.75103	6.0409	5.61614	5.66069	5.9837	5.63785	5.479	5.53479
	0.216311	1.28633	A2RIT8	A2RIT8	tr|A2RIT8|A2RIT8_LACLM Uncharacterized protein OS=Lactococcus lactis subsp. cremoris (strain MG1363) GN=llmg_0584 PE=4 SV=1		Uncharacterized protein	llmg_0584		llmg_0584	S	llm:llmg_0584	270	1	6	6	50.4	14.832	139	0	87.772	292320000	48721000	5296200	9574300	9651300	6862200	5786100	3845900	5616200	2088600	7.41029	7.42359	7.6068	7.55838	7.50319	7.4298	7.41586	7.2128
	0.0147616	1.3232	A2RIT9	A2RIT9	tr|A2RIT9|A2RIT9_LACLM Putative secreted protein OS=Lactococcus lactis subsp. cremoris (strain MG1363) GN=llmg_0585 PE=4 SV=1		Putative secreted protein	llmg_0585		llmg_0585	#N/A	llm:llmg_0585	271	1	22	22	83.9	20.577	186	0	182.42	355550000	39505000	5902800	9931400	5269300	6335000	3254800	2628100	3897100	2286800	7.56738	7.58565	7.47357	7.52758	7.36014	7.41273	7.4087	7.48612
	0.537105	1.10871	A2RIU1;P96790	A2RIU1	sw|A2RIU1|KUP2_LACLM Probable potassium transport system protein kup 2 OS=Lactococcus lactis subsp. cremoris (strain MG1363) GN=kup2 PE=3 SV=1		Probable potassium transport system protein kup 2;Putative potassium transport system protein kup 1	kup1 kupA llmg_0587;kup2 llmg_0588	kup1;kup2	llmg_0587;llmg_0588	P	llm:llmg_0588	272	2	13	13	18.2	75.543	671	0	28.939	76039000	2715700	595680	406850	263810	214850	204630	247590	417120	365160	7.09283	6.84543	6.79647	6.88853	6.86104	6.8498	6.8155	6.91764
	0.114828	1.47482	A2RIU2	A2RIU2	tr|A2RIU2|A2RIU2_LACLM Uncharacterized protein OS=Lactococcus lactis subsp. cremoris (strain MG1363) GN=llmg_0589 PE=4 SV=1		Uncharacterized protein	llmg_0589		llmg_0589	#N/A	llm:llmg_0589	273	1	2	2	26.8	6.2324	56	0.0019802	3.1242	6887700	1721900	325980	294020	262550	346020	130750	78857	140560	143200	5.85839	5.84079	5.89239	5.93318	5.5552	5.59601	5.94885	5.74974
	0.234032	1.16505	A2RIU5	A2RIU5	tr|A2RIU5|A2RIU5_LACLM Uncharacterized protein OS=Lactococcus lactis subsp. cremoris (strain MG1363) GN=llmg_0592 PE=4 SV=1		Uncharacterized protein	llmg_0592		llmg_0592	#N/A	llm:llmg_0592	274	1	10	10	45.9	25.754	222	0	118.26	87424000	6244600	593540	1272700	726160	1720500	731540	308240	400260	491600	6.87462	6.91872	6.92894	7.01161	6.96604	6.83229	6.77459	6.8956
	0.01515	1.23572	A2RIU6	A2RIU6	tr|A2RIU6|A2RIU6_LACLM Prohibitin/stomatin like protein OS=Lactococcus lactis subsp. cremoris (strain MG1363) GN=llmg_0593 PE=4 SV=1		Prohibitin/stomatin like protein	llmg_0593		llmg_0593	O	llm:llmg_0593	275	1	29	29	68	33.286	300	0	323.31	1258600000	66241000	10085000	14791000	7691200	9950300	6613400	4384500	6784100	5941300	8.07412	8.12192	8.04175	8.04766	7.98529	7.92299	8.01982	7.98967
	0.153447	1.28984	A2RIV2	A2RIV2	tr|A2RIV2|A2RIV2_LACLM Putative membrane protein OS=Lactococcus lactis subsp. cremoris (strain MG1363) GN=llmg_0599 PE=4 SV=1		Putative membrane protein	llmg_0599		llmg_0599	S	llm:llmg_0599	276	1	4	4	9	61.922	535	0	22.202	21080000	1054000	126730	165150	127890	153800	143100	67371	126620	143350	6.28176	6.33602	6.26628	6.17026	6.48004	6.29748	6.25195	6.467
	0.118016	1.15258	A2RIV3	A2RIV3	tr|A2RIV3|A2RIV3_LACLM Glycosyl transferase OS=Lactococcus lactis subsp. cremoris (strain MG1363) GN=llmg_0600 PE=4 SV=1		Glycosyl transferase	llmg_0600		llmg_0600	M	llm:llmg_0600	277	1	4	4	12.5	35.539	312	0	16.608	29581000	2958100	418260	523110	435620	418040	364480	199190	346790	252630	6.4721	6.38643	6.49579	6.39206	6.48447	6.55415	6.46583	6.48862
	0.225722	1.6213	A2RIV9	A2RIV9	tr|A2RIV9|A2RIV9_LACLM Single strand DNA-specific exonuclease OS=Lactococcus lactis subsp. cremoris (strain MG1363) GN=recJ PE=4 SV=1		Single strand DNA-specific exonuclease (EC 3.1.-.-)	recJ llmg_0606	recJ	llmg_0606	L	llm:llmg_0606	279	1	2	2	2.8	83.838	742	0	4.282	3988100	110780	9064.5	26555	12173	24772	7152.5	8638.9	12962	9462.8	5.78461	5.7097	5.82275	5.73899	5.69473	5.63629	5.78282	5.10276
	0.0716461	1.27623	A2RIW0	A2RIW0	sw|A2RIW0|APT_LACLM Adenine phosphoribosyltransferase OS=Lactococcus lactis subsp. cremoris (strain MG1363) GN=apt PE=3 SV=1		Adenine phosphoribosyltransferase (APRT) (EC 2.4.2.7)	apt llmg_0607	apt	llmg_0607	F	llm:llmg_0607	280	1	7	7	54.7	18.697	170	0	29.44	55421000	6157900	688690	1345700	987200	1281300	562220	315050	680290	297420	6.67863	6.79392	6.79486	6.78959	6.75629	6.6292	6.67689	6.5709
	0.746222	1.08577	A2RIW1	A2RIW1	sw|A2RIW1|RPOE_LACLM Probable DNA-directed RNA polymerase subunit delta OS=Lactococcus lactis subsp. cremoris (strain MG1363) GN=rpoE PE=3 SV=1		Probable DNA-directed RNA polymerase subunit delta (RNAP delta factor)	rpoE llmg_0608	rpoE	llmg_0608	K	llm:llmg_0608	281	1	7	7	39.4	21.516	188	0	43.208	85695000	10712000	1148300	2075500	1258200	1441500	1032800	838910	1304000	1612800	6.80928	7.06111	7.0214	6.73189	6.70775	6.87805	6.85263	7.0423
	0.00804276	1.26632	A2RIW2	A2RIW2	tr|A2RIW2|A2RIW2_LACLM Endolytic murein transglycosylase OS=Lactococcus lactis subsp. cremoris (strain MG1363) GN=pabC PE=3 SV=1		Endolytic murein transglycosylase (EC 4.2.2.-) (Peptidoglycan polymerization terminase)	pabC mltG llmg_0609	pabC	llmg_0609	S	llm:llmg_0609	282	1	20	20	39.6	60.845	545	0	106.06	183740000	6335800	856080	1113200	664020	701990	658190	611480	1010900	720010	7.27448	7.19153	7.20101	7.21593	7.34112	7.36693	7.29789	7.2872
	0.142281	1.17477	A2RIW3	A2RIW3	sw|A2RIW3|GREA_LACLM Transcription elongation factor GreA OS=Lactococcus lactis subsp. cremoris (strain MG1363) GN=greA PE=3 SV=1		Transcription elongation factor GreA (Transcript cleavage factor GreA)	greA llmg_0610	greA	llmg_0610	K	llm:llmg_0610	283	1	11	11	57.1	17.247	156	0	30.869	219730000	24415000	3300600	5058600	3534900	3738000	2097900	1792500	2478800	2413300	7.29285	7.36261	7.37914	7.41434	7.22866	7.30023	7.26045	7.3798
	0.345469	1.88544	A2RIW8	A2RIW8	tr|A2RIW8|A2RIW8_LACLM Transcriptional regulator ctsR OS=Lactococcus lactis subsp. cremoris (strain MG1363) GN=ctsR PE=4 SV=1		Transcriptional regulator ctsR	ctsR llmg_0614	ctsR	llmg_0614	K	llm:llmg_0614	284	1	4	4	29.8	17.05	151	0.0037987	2.2789	12517000	1390800	251530	181920	225250	162690	76674	131080	300580	61045	6.22634	5.75879	6.10687	5.08877	6.05987	5.97383	6.31135	5.93737
	0.539911	1.05016	A2RIW9	A2RIW9	tr|A2RIW9|A2RIW9_LACLM ATP-dependent Clp protease ATP-binding subunit OS=Lactococcus lactis subsp. cremoris (strain MG1363) GN=clpC PE=3 SV=1		ATP-dependent Clp protease ATP-binding subunit	clpC llmg_0615	clpC	llmg_0615	O	llm:llmg_0615	285	1	44	44	56.7	90.362	816	0	190.08	601680000	17191000	2269900	3411300	1882300	2799400	1355800	1346200	2347000	1778900	7.79287	7.76988	7.74747	7.797	7.70678	7.70151	7.78851	7.82541
	0.304729	1.08225	A2RIX0	A2RIX0	sw|A2RIX0|HPF_LACLM Ribosome hibernation promotion factor OS=Lactococcus lactis subsp. cremoris (strain MG1363) GN=hpf PE=1 SV=1		Ribosome hibernation promotion factor (HPF) (Lactococcus lactis hibernation promotion factor) (LIHPF)	hpf yfiA llmg_0616	hpf	llmg_0616	J	llm:llmg_0616	286	1	12	12	57.8	21.314	185	0	127.61	680390000	136080000	15875000	23184000	19920000	20277000	20398000	10533000	20573000	5317900	7.87471	7.81469	7.86854	7.83324	7.88691	7.81429	7.79392	7.75876
	0.0308076	1.43447	A2RIX1	A2RIX1	sw|A2RIX1|ENO_LACLM Enolase OS=Lactococcus lactis subsp. cremoris (strain MG1363) GN=eno PE=3 SV=1		Enolase (EC 4.2.1.11) (2-phospho-D-glycerate hydro-lyase) (2-phosphoglycerate dehydratase)	eno llmg_0617	eno	llmg_0617	G	llm:llmg_0617	287	1	57	57	90.3	46.911	433	0	323.31	14100000000	639320000	79071000	173160000	98330000	80529000	45227000	45895000	70068000	47038000	9.09972	9.30432	9.21877	9.09043	8.97059	9.03739	9.0743	9.00419
	0.816673	1.0353	A2RIY1	A2RIY1	tr|A2RIY1|A2RIY1_LACLM Long-chain acyl-CoA synthetase OS=Lactococcus lactis subsp. cremoris (strain MG1363) GN=fadD PE=4 SV=1		Long-chain acyl-CoA synthetase (EC 6.2.1.1)	fadD llmg_0627	fadD	llmg_0627	Q	llm:llmg_0627	289	1	14	14	36.1	57.573	507	0	45.914	71049000	3229500	249110	648320	423320	758170	339660	209800	340720	260400	6.68857	6.94981	6.83812	6.86907	6.80791	6.90897	6.78811	6.78031
	0.983003	1.00194	A2RIY7	A2RIY7	tr|A2RIY7|A2RIY7_LACLM Cell division protein ftsW1 OS=Lactococcus lactis subsp. cremoris (strain MG1363) GN=ftsW1 PE=3 SV=1		Cell division protein ftsW1	ftsW1 llmg_0633	ftsW1	llmg_0633	D	llm:llmg_0633	290	1	4	4	8.8	46.062	420	0	33.23	33370000	3337000	468500	572490	480440	587750	321590	262220	439710	204260	6.44196	6.52386	6.52865	6.56356	6.5123	6.54733	6.56347	6.4383
	0.298411	1.11472	A2RIY8	A2RIY8	tr|A2RIY8|A2RIY8_LACLM Pyruvate carboxylase OS=Lactococcus lactis subsp. cremoris (strain MG1363) GN=pycA PE=4 SV=1		Pyruvate carboxylase (EC 6.4.1.1)	pycA llmg_0634	pycA	llmg_0634	C	llm:llmg_0634	291	1	53	53	51.2	126.39	1137	0	273.89	529500000	9990600	1176200	1687400	1333800	2082900	909140	541750	1379200	880160	7.69362	7.69934	7.66294	7.81869	7.65538	7.61304	7.70449	7.71303
	0.166959	1.26032	A2RIZ3	A2RIZ3	tr|A2RIZ3|A2RIZ3_LACLM Uncharacterized protein OS=Lactococcus lactis subsp. cremoris (strain MG1363) GN=llmg_0639 PE=4 SV=1		Uncharacterized protein	llmg_0639		llmg_0639	S	llm:llmg_0639	292	1	7	6	31.2	21.04	176	0	25.93	55519000	6168800	919770	1077700	768270	1518900	529720	203430	506890	644150	6.72808	6.72527	6.65489	6.90429	6.66585	6.57943	6.62032	6.745
	0.261529	1.54416	A2RJ12	A2RJ12	tr|A2RJ12|A2RJ12_LACLM Putative type I site-specific deoxyribonuclease OS=Lactococcus lactis subsp. cremoris (strain MG1363) GN=hsdM PE=4 SV=1		Putative type I site-specific deoxyribonuclease (EC 2.1.1.72)	hsdM llmg_0659	hsdM	llmg_0659	V	llm:llmg_0659	294	1	4	4	9.9	62.407	545	0	7.105	9617600	369910	41952	69156	39032	57081	37157	19385	37117	69027	6.03814	5.95869	5.97853	6.01178	6.04234	5.41031	5.7349	6.04481
	0.0334718	1.47498	A2RJ14	A2RJ14	tr|A2RJ14|A2RJ14_LACLM CorA like magnesium and cobalt transport protein OS=Lactococcus lactis subsp. cremoris (strain MG1363) GN=llmg_0661 PE=4 SV=1		CorA like magnesium and cobalt transport protein	llmg_0661		llmg_0661	P	llm:llmg_0661	295	1	2	2	8.2	36.486	316	0	6.95	2648900	165560	19724	31473	21985	24065	22040	0	31482	14789	5.41281	5.40744	5.47708	5.4178	5.47012	5.75464	5.60305	5.56248
	0.289336	1.14896	A2RJ49	A2RJ49	tr|A2RJ49|A2RJ49_LACLM Oligopeptide transport ATP-binding protein oppD OS=Lactococcus lactis subsp. cremoris (strain MG1363) GN=oppD PE=3 SV=1		Oligopeptide transport ATP-binding protein oppD	oppD llmg_0697	oppD	llmg_0697	E, P	llm:llmg_0697	297	1	25	25	70.4	37.371	338	0	164.84	881370000	67798000	8416100	14286000	8790600	11011000	6798800	3877800	9457300	5160600	7.86204	7.97108	7.91232	7.967	7.83465	7.77322	7.98707	7.87629
	0.0470849	1.26543	A2RJ50	A2RJ50	tr|A2RJ50|A2RJ50_LACLM Oligopeptide transport ATP-binding protein oppF OS=Lactococcus lactis subsp. cremoris (strain MG1363) GN=oppF PE=3 SV=1		Oligopeptide transport ATP-binding protein oppF	oppF llmg_0698	oppF	llmg_0698	E	llm:llmg_0698	298	1	36	36	71.5	35.976	319	0	219.67	978480000	57558000	9153400	11718000	7094300	9764500	4369600	3944100	7102400	4411300	7.93007	8.01758	7.95661	8.05412	7.83171	7.87067	7.9717	7.87534
	0.634925	1.04931	A2RJ51;A2RMR0	A2RJ51	tr|A2RJ51|A2RJ51_LACLM Peptide transport system permease protein oppB OS=Lactococcus lactis subsp. cremoris (strain MG1363) GN=oppB PE=3 SV=1		Peptide transport system permease protein oppB;Peptide transport system permease protein oppB2	oppB llmg_0699;oppB2 llmg_2026	oppB;oppB2	llmg_0699;llmg_2026	P	llm:llmg_0699;llm:llmg_2026	299	2	3	3	11.6	35.961	319	0	28.935	283340000	35417000	840050	8046200	8291400	4641400	4080800	4423000	4412500	681810	7.4484	7.40797	7.47211	7.46639	7.54565	7.38532	7.42114	7.52637
	0.0218805	1.39188	A2RJ52	A2RJ52	tr|A2RJ52|A2RJ52_LACLM Oligopeptide transport system permease protein oppC OS=Lactococcus lactis subsp. cremoris (strain MG1363) GN=oppC PE=3 SV=1		Oligopeptide transport system permease protein oppC	oppC llmg_0700	oppC	llmg_0700	P	llm:llmg_0700	300	1	2	2	7.1	32.835	294	0	14.351	22357000	2032400	311450	344760	259300	450320	185910	111110	186840	182740	6.411	6.30572	6.37519	6.49089	6.31326	6.249	6.18452	6.2616
	0.409689	1.10155	A2RJ53	A2RJ53	tr|A2RJ53|A2RJ53_LACLM Oligopeptide-binding protein oppA OS=Lactococcus lactis subsp. cremoris (strain MG1363) GN=oppA PE=1 SV=1		Oligopeptide-binding protein oppA	oppA llmg_0701	oppA	llmg_0701	E	llm:llmg_0701	301	1	67	51	76.2	65.84	600	0	323.31	11600000000	352780000	53398000	51317000	37131000	52313000	39972000	32313000	56524000	29808000	9.08059	8.95933	8.94836	9.10037	9.10792	9.08497	9.07438	8.9894
	0.262519	1.25648	A2RJ54	A2RJ54	tr|A2RJ54|A2RJ54_LACLM Endopeptidase O OS=Lactococcus lactis subsp. cremoris (strain MG1363) GN=pepO PE=4 SV=1		Endopeptidase O (EC 3.4.24.-)	pepO llmg_0702	pepO	llmg_0702	O	llm:llmg_0702	302	1	47	38	72.7	71.531	627	0	323.31	1439500000	44986000	5836800	8787500	4549400	9742100	4561100	3744900	4888100	2875900	8.1456	8.17869	8.03937	8.3543	8.15427	7.94481	8.1185	8.10377
	0.235882	1.17825	A2RJ63_LACLMDNA-invertase/resolvaseOS=Lactococcuslactissubsp.cremoris(strainMG1363)GN=tnpRPE=4SV=1^Atr;A0A1B1H1X6	A2RJ63_LACLMDNA-invertase/resolvaseOS=Lactococcuslactissubsp.cremoris(strainMG1363)GN=tnpRPE=4SV=1^Atr;A0A1B1H1X6	tr|A2RJ63|A2RJ63_LACLM DNA-invertase/resolvase OS=Lactococcus lactis subsp. cremoris (strain MG1363) GN=tnpR PE=4 SV=1^Atr|Q7BGF0;tr|A0A1B1H1X6|A0A1B1H1X6_9LACT Resolvase/intergrase OS=Lactococcus lactis GN=pSH74_09 PE=4 SV=1		Resolvase/intergrase	pSH74_09		pSH74_09	L		303	2	6	6	33.2	20.819	184	0	30.737	37399000	3399900	551900	588330	226360	988870	237900	228920	174170	403420	6.66214	6.58951	6.46213	6.61654	6.51228	6.42661	6.51876	6.58771
	0.4318	1.10684	A2RJ76	A2RJ76	sw|A2RJ76|SYS_LACLM Serine--tRNA ligase OS=Lactococcus lactis subsp. cremoris (strain MG1363) GN=serS PE=3 SV=1		Serine--tRNA ligase (EC 6.1.1.11) (Seryl-tRNA synthetase) (SerRS) (Seryl-tRNA(Ser/Sec) synthetase)	serS llmg_0722	serS	llmg_0722	J	llm:llmg_0722	304	1	18	18	40	47.514	423	0	63.556	160520000	7643900	930490	1693700	925710	1230800	598970	572390	1127900	564000	7.08156	7.32305	7.18452	7.18293	7.10941	7.17935	7.13316	7.1738
	0.256035	1.68693	A2RJ79	A2RJ79	tr|A2RJ79|A2RJ79_LACLM Uncharacterized protein OS=Lactococcus lactis subsp. cremoris (strain MG1363) GN=llmg_0726 PE=4 SV=1		Uncharacterized protein	llmg_0726		llmg_0726	S	llm:llmg_0726	305	1	3	3	24.4	14.381	127	0	4.2842	23431000	2603500	272150	655440	418700	330590	78887	87655	445120	314930	6.23942	6.48714	6.47947	6.37173	5.69765	6.15128	6.49238	6.32807
	0.437096	1.09983	A2RJ80	A2RJ80	tr|A2RJ80|A2RJ80_LACLM PTS system, mannose-specific IID component OS=Lactococcus lactis subsp. cremoris (strain MG1363) GN=ptnD PE=4 SV=1		PTS system, mannose-specific IID component	ptnD llmg_0727	ptnD	llmg_0727	G	llm:llmg_0727	306	1	14	14	46.6	33.62	307	0	143.83	1442500000	84854000	10537000	17214000	13978000	10819000	7114200	7203200	9719300	8270000	8.1117	8.16361	8.24773	8.08095	8.0293	8.17981	8.08174	8.14783
	0.380348	1.11647	A2RJ82	A2RJ82	tr|A2RJ82|A2RJ82_LACLM PTS system, mannose-specific IIAB components OS=Lactococcus lactis subsp. cremoris (strain MG1363) GN=ptnAB PE=4 SV=1		PTS system, mannose-specific IIAB components (EC 2.7.1.69)	ptnAB llmg_0729	ptnAB	llmg_0729	G	llm:llmg_0729	308	1	32	32	80.2	35.063	329	0	157.25	2973900000	247820000	36421000	47802000	31337000	38235000	29157000	16122000	26487000	22263000	8.47553	8.3733	8.44875	8.54093	8.42175	8.39571	8.32582	8.50383
	0.111505	1.67743	A2RJ84	A2RJ84	tr|A2RJ84|A2RJ84_LACLM Putative secreted protein OS=Lactococcus lactis subsp. cremoris (strain MG1363) GN=llmg_0731 PE=4 SV=1		Putative secreted protein	llmg_0731		llmg_0731	#N/A	llm:llmg_0731	309	1	3	3	13.5	18.205	170	0	6.5118	10355000	2070900	343240	219300	102370	155740	313860	340820	174670	420940	6.06111	5.97733	5.9868	5.74486	6.21696	6.42687	6.01762	6.00724
	0.790045	1.02527	A2RJ85	A2RJ85	sw|A2RJ85|KCY_LACLM Cytidylate kinase OS=Lactococcus lactis subsp. cremoris (strain MG1363) GN=cmk PE=3 SV=1		Cytidylate kinase (CK) (EC 2.7.4.25) (Cytidine monophosphate kinase) (CMP kinase)	cmk llmg_0732	cmk	llmg_0732	F	llm:llmg_0732	310	1	13	13	66.4	24.324	220	0	79.61	130720000	9336800	1524600	1366300	1169200	1429500	746440	707860	1292300	1100500	7.16545	7.03551	7.06472	7.15112	7.06285	7.12277	7.10425	7.17029
	0.131191	1.22372	A2RJ86	A2RJ86	tr|A2RJ86|A2RJ86_LACLM Cell envelope-related transcriptional attenuator OS=Lactococcus lactis subsp. cremoris (strain MG1363) GN=llmg_0733 PE=4 SV=1		Cell envelope-related transcriptional attenuator	llmg_0733		llmg_0733	K	llm:llmg_0733	311	1	6	6	15.1	52.163	463	0	13.013	25385000	1103700	152660	130770	151860	160480	138130	71578	170450	127770	6.36459	6.28441	6.36511	6.25698	6.48849	6.28914	6.42251	6.42167
	0.677159	1.35387	A2RJ91	A2RJ91	tr|A2RJ91|A2RJ91_LACLM Maltose ABC transporter substrate binding protein OS=Lactococcus lactis subsp. cremoris (strain MG1363) GN=malE PE=4 SV=1		Maltose ABC transporter substrate binding protein	malE llmg_0739	malE	llmg_0739	G	llm:llmg_0739	312	1	4	4	13	43.514	409	0	8.2738	20424000	887990	169190	21170	145350	161990	26015	100060	155750	108460	6.22781	5.48815	6.33033	6.35292	6.47871	6.51733	6.34766	5.58181
	0.593992	1.03348	A2RJ98	A2RJ98	tr|A2RJ98|A2RJ98_LACLM Putative maltose operon transcriptional repressor, LacI family OS=Lactococcus lactis subsp. cremoris (strain MG1363) GN=malR PE=4 SV=1		Putative maltose operon transcriptional repressor, LacI family	malR llmg_0746	malR	llmg_0746	K	llm:llmg_0746	313	1	14	14	43.5	36.239	324	0	52.276	73277000	4070900	552680	916570	489280	545110	398720	206800	497970	463790	6.90732	6.81752	6.88452	6.82129	6.81495	6.85559	6.83496	6.86793
	0.00680014	1.40956	A2RJ99	A2RJ99	tr|A2RJ99|A2RJ99_LACLM Two-component system regulator llrF OS=Lactococcus lactis subsp. cremoris (strain MG1363) GN=llrF PE=4 SV=1		Two-component system regulator llrF	llrF llmg_0747	llrF	llmg_0747	T	llm:llmg_0747	314	1	8	8	35.6	25.502	222	0	43.033	89202000	6861700	1010800	1730600	847830	1031800	587950	403130	724160	525510	6.99479	7.06633	6.90778	6.96181	6.8386	6.83799	6.78977	6.86802
	0.016375	1.60772	A2RJA1	A2RJA1	tr|A2RJA1|A2RJA1_LACLM 1-deoxy-D-xylulose-5-phosphate synthase OS=Lactococcus lactis subsp. cremoris (strain MG1363) GN=dxsB PE=3 SV=1		1-deoxy-D-xylulose-5-phosphate synthase (EC 2.2.1.7)	dxsB llmg_0749	dxsB	llmg_0749	H	llm:llmg_0749	315	1	6	6	19.5	63.861	580	0	7.6587	30007000	1200300	171480	257240	85929	131080	121020	71710	167850	193970	6.25452	6.47458	6.38582	6.26321	6.52512	6.50022	6.52811	6.64953
	0.572707	1.09974	A2RJA3;A2RIF0	A2RJA3	tr|A2RJA3|A2RJA3_LACLM 6-phospho-beta-glucosidase OS=Lactococcus lactis subsp. cremoris (strain MG1363) GN=ascB PE=3 SV=1		6-phospho-beta-glucosidase (EC 3.2.1.86)	ascB llmg_0751;bglA llmg_0441	ascB;bglA	llmg_0441;llmg_0751	G	llm:llmg_0441;llm:llmg_0751	316	2	6	6	13.4	54.727	477	0	17.489	19678000	787120	124820	89046	65948	147460	52700	18149	115270	173720	6.24487	6.16988	6.25181	6.36211	6.23127	6.30436	6.20205	6.45615
	0.503725	1.55936	A2RJA5	A2RJA5	tr|A2RJA5|A2RJA5_LACLM Demethylmenaquinone methyltransferase OS=Lactococcus lactis subsp. cremoris (strain MG1363) GN=menG PE=3 SV=1		Demethylmenaquinone methyltransferase (EC 2.1.1.163)	menG ubiE llmg_0753	menG	llmg_0753	H	llm:llmg_0753	317	1	5	5	24	27.722	246	0	8.1182	47029000	3359200	380270	769110	360660	406350	348160	301430	453380	339900	5.69594	6.81425	6.69677	6.564	6.61324	6.65839	6.86743	6.40369
	0.307035	1.12475	A2RJB3	A2RJB3	tr|A2RJB3|A2RJB3_LACLM Putative oxidoreductase OS=Lactococcus lactis subsp. cremoris (strain MG1363) GN=llmg_0761 PE=4 SV=1		Putative oxidoreductase	llmg_0761		llmg_0761	S	llm:llmg_0761	318	1	15	15	67.5	36.015	326	0	98.291	232280000	13664000	1523500	2457100	1892800	2116600	1500800	1277700	2111000	784020	7.33296	7.38668	7.41037	7.42586	7.33913	7.35009	7.43098	7.23144
	0.872016	1.11548	A2RJB4	A2RJB4	sw|A2RJB4|URK_LACLM Uridine kinase OS=Lactococcus lactis subsp. cremoris (strain MG1363) GN=udk PE=3 SV=1		Uridine kinase (EC 2.7.1.48) (Cytidine monophosphokinase) (Uridine monophosphokinase)	udk llmg_0762	udk	llmg_0762	F	llm:llmg_0762	319	1	4	4	26.7	23.754	206	0	8.2437	20633000	1719500	353350	245790	176270	201700	146020	191980	145080	259270	6.42557	6.33082	6.36057	5.71021	6.46662	6.40899	5.48651	6.27522
	0.624357	1.05043	A2RJB5	A2RJB5	tr|A2RJB5|A2RJB5_LACLM Phosphate acetyltransferase OS=Lactococcus lactis subsp. cremoris (strain MG1363) GN=pta PE=4 SV=1		Phosphate acetyltransferase (EC 2.3.1.8)	pta llmg_0763	pta	llmg_0763	C	llm:llmg_0763	320	1	20	20	58	35.291	326	0	108.61	395280000	18823000	2675400	3459400	2529300	2343300	2569600	1346200	2281800	1617900	7.53209	7.53743	7.6238	7.62926	7.63852	7.51348	7.59965	7.65639
	0.614484	1.06375	A2RJB7	A2RJB7	tr|A2RJB7|A2RJB7_LACLM Putative hydrolase OS=Lactococcus lactis subsp. cremoris (strain MG1363) GN=llmg_0765 PE=4 SV=1		Putative hydrolase	llmg_0765		llmg_0765	S	llm:llmg_0765	321	1	10	10	48.7	29.192	261	0	45.737	76194000	5442500	815080	753850	756270	773800	369260	342020	1102600	529600	6.89456	6.83488	6.92389	6.72475	6.81221	6.88517	6.9308	6.85727
	0.308513	1.05013	A2RJB8	A2RJB8	sw|A2RJB8|FTSK_LACLM DNA translocase FtsK OS=Lactococcus lactis subsp. cremoris (strain MG1363) GN=ftsK PE=1 SV=1		DNA translocase FtsK	ftsK llmg_0766	ftsK	llmg_0766	D	llm:llmg_0766	322	1	11	11	14.4	82.961	755	0	24.499	41845000	1162400	148030	209820	156550	209980	130800	89908	119690	97569	6.61032	6.61229	6.56791	6.57609	6.63942	6.56895	6.62376	6.61945
	0.922405	1.04171	A2RJC0	A2RJC0	tr|A2RJC0|A2RJC0_LACLM Putative DNA polymerase III, delta subunit OS=Lactococcus lactis subsp. cremoris (strain MG1363) GN=holA PE=4 SV=1		Putative DNA polymerase III, delta subunit (EC 2.7.7.7)	holA llmg_0768	holA	llmg_0768	L	llm:llmg_0768	323	1	3	3	9.6	38.228	334	0	5.7998	11703000	585150	19052	162760	79072	84220	61557	50991	109530	17971	5.79074	6.1423	6.11767	6.10085	6.12424	6.21801	6.17615	5.56216
	0.200933	1.3914	A2RJC1	A2RJC1	tr|A2RJC1|A2RJC1_LACLM Cell cycle protein GpsB OS=Lactococcus lactis subsp. cremoris (strain MG1363) GN=llmg_0769 PE=3 SV=1		Cell cycle protein GpsB	llmg_0769		llmg_0769	D	llm:llmg_0769	324	1	9	9	68.8	14.926	128	0	39.255	55866000	6983200	694520	2308000	1172100	836580	412240	453810	405150	700810	6.63627	6.98382	6.83117	6.60526	6.59832	6.72096	6.50501	6.6584
	0.288278	1.20107	A2RJC2	A2RJC2	tr|A2RJC2|A2RJC2_LACLM Putative N6-adenine-specific DNA methylase OS=Lactococcus lactis subsp. cremoris (strain MG1363) GN=llmg_0771 PE=3 SV=1		Putative N6-adenine-specific DNA methylase	llmg_0771		llmg_0771	L	llm:llmg_0771	325	1	7	7	21.9	43.381	384	0	12.074	31705000	1509800	231440	328050	115320	244400	126480	26834	277100	160120	6.4071	6.41797	6.34246	6.51378	6.47144	6.35182	6.55149	6.62484
	0.134209	1.24203	A2RJC3	A2RJC3	tr|A2RJC3|A2RJC3_LACLM Mid-cell-anchored protein Z OS=Lactococcus lactis subsp. cremoris (strain MG1363) GN=mapZ PE=3 SV=1		Mid-cell-anchored protein Z	mapZ llmg_0772	mapZ	llmg_0772	0	llm:llmg_0772	326	1	15	15	31.1	72.707	669	0	99.761	53474000	1725000	166580	279560	198860	262390	168190	176420	252180	220780	6.70221	6.74719	6.65584	6.64192	6.72401	6.88254	6.84247	6.67469
	0.22469	1.204	A2RJC4	A2RJC4	tr|A2RJC4|A2RJC4_LACLM Proline dipeptidase OS=Lactococcus lactis subsp. cremoris (strain MG1363) GN=pepQ PE=3 SV=1		Proline dipeptidase (EC 3.4.13.9)	pepQ llmg_0774	pepQ	llmg_0774	E	llm:llmg_0774	327	1	24	24	65.7	39.959	362	0	166.94	541390000	28494000	2539800	7578400	4141900	4455800	2992400	2102700	1910700	2772500	7.71276	7.77819	7.71	7.6837	7.63351	7.70331	7.48579	7.73953
	0.82638	1.03005	A2RJC5	A2RJC5	tr|A2RJC5|A2RJC5_LACLM Catabolite control protein A OS=Lactococcus lactis subsp. cremoris (strain MG1363) GN=ccpA PE=4 SV=1		Catabolite control protein A	ccpA llmg_0775	ccpA	llmg_0775	K	llm:llmg_0775	328	1	24	24	66	36.684	332	0	323.31	860480000	53780000	7051400	11251000	6100500	9826200	6247100	2841300	5775200	4687600	7.83278	7.9301	7.84931	7.94133	7.94449	7.77825	7.87606	8.00617
	0.733825	1.07916	A2RJC6	A2RJC6	sw|A2RJC6|FENR_LACLM Ferredoxin--NADP reductase OS=Lactococcus lactis subsp. cremoris (strain MG1363) GN=llmg_0776 PE=3 SV=1		Ferredoxin--NADP reductase (FNR) (Fd-NADP(+) reductase) (EC 1.18.1.2)	llmg_0776		llmg_0776	O	llm:llmg_0776	329	1	5	5	18.7	35.008	321	0	11.461	5795400	305020	62123	39810	65217	25566	20510	26400	31913	33483	5.83694	5.75325	5.93207	5.53927	5.6811	5.82522	5.82502	5.86253
	0.0996422	1.06716	A2RJC8	A2RJC8	sw|A2RJC8|MUTS2_LACLM Endonuclease MutS2 OS=Lactococcus lactis subsp. cremoris (strain MG1363) GN=mutS2 PE=3 SV=1		Endonuclease MutS2 (EC 3.1.-.-)	mutS2 llmg_0778	mutS2	llmg_0778	L	llm:llmg_0778	330	1	21	21	32.7	87.376	776	0	96.17	114110000	2716900	348260	428930	324630	469760	336740	165030	380350	263230	7.02107	7.02706	7.05146	7.05915	7.09307	7.07711	7.06058	7.04088
	0.625802	1.16316	A2RJC9	A2RJC9	tr|A2RJC9|A2RJC9_LACLM Thioredoxin OS=Lactococcus lactis subsp. cremoris (strain MG1363) GN=trxA PE=3 SV=1		Thioredoxin	trxA llmg_0779	trxA	llmg_0779	O	llm:llmg_0779	331	1	5	5	56.7	11.671	104	0	69.619	266150000	44358000	3415700	10547000	8713300	5948700	3056300	3342100	4192700	5141900	7.03019	7.44745	7.52691	7.3111	7.21104	7.25246	7.13947	7.45013
	0.0333026	1.43722	A2RJD1	A2RJD1	sw|A2RJD1|AROD_LACLM 3-dehydroquinate dehydratase OS=Lactococcus lactis subsp. cremoris (strain MG1363) GN=aroD PE=3 SV=1		3-dehydroquinate dehydratase (3-dehydroquinase) (EC 4.2.1.10) (Type I DHQase) (Type I dehydroquinase) (DHQ1)	aroD llmg_0782	aroD	llmg_0782	E	llm:llmg_0782	332	1	9	9	40.2	26.309	229	0	50.55	251770000	19367000	1965500	5121200	2254800	4415600	1575000	795430	1858900	1380400	7.30705	7.42183	7.36584	7.56907	7.23714	7.28026	7.24082	7.27547
	0.866534	1.02802	A2RJD2	A2RJD2	tr|A2RJD2|A2RJD2_LACLM Adenylosuccinate lyase OS=Lactococcus lactis subsp. cremoris (strain MG1363) GN=purB PE=3 SV=1		Adenylosuccinate lyase (ASL) (EC 4.3.2.2) (Adenylosuccinase)	purB llmg_0783	purB	llmg_0783	F	llm:llmg_0783	333	1	35	35	65.7	49.735	431	0	139.02	977940000	34926000	3040300	7590000	6116000	4698600	2915300	2654000	3976400	3935900	7.83063	8.06922	8.04155	7.90678	7.90434	7.95306	7.95361	8.08518
	0.559971	1.03264	A2RJE0	A2RJE0	tr|A2RJE0|A2RJE0_LACLM Uncharacterized protein OS=Lactococcus lactis subsp. cremoris (strain MG1363) GN=ps302 PE=4 SV=1		Uncharacterized protein	ps302 llmg_0791	ps302	llmg_0791	S	llm:llmg_0791	334	1	4	4	17.8	22.355	208	0	13.755	14850000	1856300	411260	397390	139180	95576	219350	210080	142960	240510	6.20262	6.14085	6.19634	6.24613	6.17949	6.19167	6.1941	6.16489
	0.768382	1.04789	A2RJE2	A2RJE2	tr|A2RJE2|A2RJE2_LACLM CI OS=Lactococcus lactis subsp. cremoris (strain MG1363) GN=ps304 PE=4 SV=1		CI	ps304 llmg_0793	ps304	llmg_0793	K	llm:llmg_0793	335	1	5	5	35.8	18.999	165	0	6.4343	12982000	1622700	144070	294770	205660	298790	263160	84655	156760	174860	6.09075	6.07004	6.14795	6.14095	6.27056	6.01034	5.99575	6.09177
	0.434357	1.75824	A2RJE3	A2RJE3	tr|A2RJE3|A2RJE3_LACLM Uncharacterized protein OS=Lactococcus lactis subsp. cremoris (strain MG1363) GN=ps305 PE=4 SV=1		Uncharacterized protein	ps305 llmg_0794	ps305	llmg_0794	S	llm:llmg_0794	336	1	3	3	12.3	31.19	269	0	5.6213	6521300	362290	123920	21009	11418	36962	9066.7	54347	88045	17523	6.22139	5.23078	6.06152	5.83702	5.86902	5.18698	5.98313	5.33125
	0.246022	2.02406	A2RJH5	A2RJH5	tr|A2RJH5|A2RJH5_LACLM Uncharacterized protein OS=Lactococcus lactis subsp. cremoris (strain MG1363) GN=ps337 PE=4 SV=1		Uncharacterized protein	ps337 llmg_0831	ps337	llmg_0831	T	llm:llmg_0831	338	1	4	4	14	41.964	365	0.001032	3.911	38534000	1675400	92225	123740	0	729370	324350	50748	152390	202570	6.06043	6.17615	5.61781	5.70798	5.34827	6.1205	5.24112	5.6276
	0.0253586	1.38955	A2RJH8	A2RJH8	tr|A2RJH8|A2RJH8_LACLM Uncharacterized protein OS=Lactococcus lactis subsp. cremoris (strain MG1363) GN=ps340 PE=4 SV=1		Uncharacterized protein	ps340 llmg_0834	ps340	llmg_0834	#N/A	llm:llmg_0834	339	1	8	8	70	10.457	90	0	27.587	55048000	11010000	1493100	3283700	1701200	1523600	930350	742580	975810	359150	6.71718	6.86255	6.8109	6.70925	6.67908	6.62631	6.67589	6.54711
	0.389719	1.19582	A2RJK0	A2RJK0	tr|A2RJK0|A2RJK0_LACLM GntR family transcription regulator OS=Lactococcus lactis subsp. cremoris (strain MG1363) GN=kdgR PE=4 SV=1		GntR family transcription regulator	kdgR llmg_0857	kdgR	llmg_0857	K	llm:llmg_0857	342	1	3	3	15.9	26.371	226	0	4.167	8209700	631510	77840	113640	106900	83934	54096	28019	58388	108690	6.06718	5.928	5.81963	5.90135	5.98248	5.77734	5.70426	5.94142
	0.0514123	1.1128	A2RJL0	A2RJL0	tr|A2RJL0|A2RJL0_LACLM Transketolase OS=Lactococcus lactis subsp. cremoris (strain MG1363) GN=tkt PE=3 SV=1		Transketolase (EC 2.2.1.1)	tkt llmg_0868	tkt	llmg_0868	G	llm:llmg_0868	343	1	33	33	55.8	71.711	658	0	234.19	782310000	25236000	3858600	4359300	3398200	4462400	2768200	1295600	3031400	2062000	7.85886	7.91036	7.87945	7.89861	7.80847	7.82253	7.85341	7.8772
	0.455715	1.08046	A2RJL3	A2RJL3	tr|A2RJL3|A2RJL3_LACLM Aspartate-semialdehyde dehydrogenase OS=Lactococcus lactis subsp. cremoris (strain MG1363) GN=asd PE=3 SV=1		Aspartate-semialdehyde dehydrogenase (ASA dehydrogenase) (ASADH) (EC 1.2.1.11) (Aspartate-beta-semialdehyde dehydrogenase)	asd llmg_0871	asd	llmg_0871	E	llm:llmg_0871	345	1	18	18	51.2	39.566	361	0	127.42	461740000	30783000	4555500	4494700	3747600	5233500	2954600	2260100	4972900	2563800	7.76005	7.60132	7.6011	7.71315	7.67056	7.63368	7.6251	7.61184
	0.564447	1.15387	A2RJL4	A2RJL4	tr|A2RJL4|A2RJL4_LACLM Putative (Di)nucleoside polyphosphate hydrolase OS=Lactococcus lactis subsp. cremoris (strain MG1363) GN=llmg_0872 PE=3 SV=1		Putative (Di)nucleoside polyphosphate hydrolase (EC 3.6.1.-)	llmg_0872		llmg_0872	L	llm:llmg_0872	346	1	9	9	59.4	17.506	155	0	29.236	77593000	15519000	2903400	3299900	1432900	3010900	1107200	1196500	839780	1728000	7.01712	6.78861	6.7537	6.96319	6.71823	6.97236	6.65109	6.93231
	0.819831	1.06947	A2RJL5	A2RJL5	tr|A2RJL5|A2RJL5_LACLM Putative (Di)nucleoside polyphosphate hydrolase OS=Lactococcus lactis subsp. cremoris (strain MG1363) GN=llmg_0873 PE=3 SV=1		Putative (Di)nucleoside polyphosphate hydrolase (EC 3.6.1.-)	llmg_0873		llmg_0873	L	llm:llmg_0873	347	1	2	2	14.6	17.643	151	0	6.2439	2028000	184370	0	48653	31484	44726	11485	0	48017	0	5.61159	5.75768	5.70465	5.72706	5.48115	5.79187	5.61541	6.02922
	0.660595	1.07206	A2RJL6	A2RJL6	sw|A2RJL6|DAPA_LACLM 4-hydroxy-tetrahydrodipicolinate synthase OS=Lactococcus lactis subsp. cremoris (strain MG1363) GN=dapA PE=3 SV=1		4-hydroxy-tetrahydrodipicolinate synthase (HTPA synthase) (EC 4.3.3.7)	dapA llmg_0874	dapA	llmg_0874	E	llm:llmg_0874	348	1	11	11	45.8	32.32	297	0	26.209	106820000	8216600	893100	1415700	1116500	1597500	951030	309020	1178200	755570	6.92818	6.97906	7.03575	7.0202	7.0664	6.84632	7.12769	7.04364
+	0.000235262	2.02136	A2RJL8	A2RJL8	tr|A2RJL8|A2RJL8_LACLM Ribonuclease J OS=Lactococcus lactis subsp. cremoris (strain MG1363) GN=rnj PE=3 SV=1		Ribonuclease J (RNase J) (EC 3.1.-.-)	rnj llmg_0876	rnj	llmg_0876	S	llm:llmg_0876	349	1	25	25	54.7	63.407	570	0	134.68	229910000	8842800	752160	1427900	819160	884250	1401400	892100	1548500	1117400	7.18633	7.22126	7.20388	7.19429	7.47641	7.47927	7.4516	7.62105
	0.338913	1.08822	A2RJM0	A2RJM0	tr|A2RJM0|A2RJM0_LACLM Signal recognition particle protein OS=Lactococcus lactis subsp. cremoris (strain MG1363) GN=ffh PE=3 SV=1		Signal recognition particle protein (Fifty-four homolog)	ffh llmg_0878	ffh	llmg_0878	U	llm:llmg_0878	350	1	28	28	55.4	56.86	518	0	203.41	626700000	25068000	3001400	6309900	2695900	2723500	2831700	1933500	3539600	2032700	7.77669	7.83095	7.72267	7.70441	7.80184	7.81557	7.82896	7.7352
	0.847004	1.03542	A2RJM1	A2RJM1	tr|A2RJM1|A2RJM1_LACLM Spermidine acetyltransferase OS=Lactococcus lactis subsp. cremoris (strain MG1363) GN=speG PE=4 SV=1		Spermidine acetyltransferase (EC 2.3.1.57)	speG llmg_0879	speG	llmg_0879	E	llm:llmg_0879	351	1	2	2	10	21.026	180	0.0010363	3.9714	23193000	2319300	392510	279070	237290	478060	251150	159590	291940	229700	6.29968	6.11076	6.20629	6.44248	6.24721	6.22784	6.20339	6.32031
	0.606941	1.04961	A2RJM2	A2RJM2	tr|A2RJM2|A2RJM2_LACLM Putative oxidoreductase OS=Lactococcus lactis subsp. cremoris (strain MG1363) GN=llmg_0880 PE=4 SV=1		Putative oxidoreductase (EC 1.-.-.-)	llmg_0880		llmg_0880	S	llm:llmg_0880	352	1	5	5	26.3	20.301	190	0	8.6342	37787000	4198600	570520	675570	468440	877630	516270	101260	303820	685070	6.61619	6.57083	6.50904	6.50783	6.51192	6.56785	6.55904	6.64919
	0.207132	1.72971	A2RJM6	A2RJM6	tr|A2RJM6|A2RJM6_LACLM Uncharacterized protein OS=Lactococcus lactis subsp. cremoris (strain MG1363) GN=llmg_0884 PE=4 SV=1		Uncharacterized protein	llmg_0884		llmg_0884	S	llm:llmg_0884	353	1	3	3	7.8	55.463	485	0	6.7092	9599100	399960	86558	91079	40707	41990	17745	23728	48990	49166	6.07078	5.97373	5.76754	5.92506	5.80071	6.069	5.57664	5.33886
	0.496213	1.09209	A2RJM7	A2RJM7	tr|A2RJM7|A2RJM7_LACLM Glutamate 5-kinase OS=Lactococcus lactis subsp. cremoris (strain MG1363) GN=proB PE=3 SV=1		Glutamate 5-kinase (EC 2.7.2.11) (Gamma-glutamyl kinase) (GK)	proB llmg_0885	proB	llmg_0885	E	llm:llmg_0885	354	1	8	8	31.7	29.624	268	0	13.062	13981000	932070	55011	86971	126490	135060	30074	103560	177030	217880	6.19676	6.12294	6.19179	6.09121	6.09402	6.14811	6.20442	6.30918
	0.22255	1.14416	A2RJM8	A2RJM8	sw|A2RJM8|PROA_LACLM Gamma-glutamyl phosphate reductase OS=Lactococcus lactis subsp. cremoris (strain MG1363) GN=proA PE=3 SV=2		Gamma-glutamyl phosphate reductase (GPR) (EC 1.2.1.41) (Glutamate-5-semialdehyde dehydrogenase) (Glutamyl-gamma-semialdehyde dehydrogenase) (GSA dehydrogenase)	proA llmg_0886	proA	llmg_0886	E	llm:llmg_0886	355	1	7	7	22	45.159	413	0	16.92	22653000	906130	109160	155990	101040	130070	92042	45517	116110	156200	6.31712	6.31209	6.3757	6.27827	6.32695	6.3223	6.38245	6.48544
	0.0469236	1.24584	A2RJN3	A2RJN3	tr|A2RJN3|A2RJN3_LACLM Uracil permease (Uracil transporter) OS=Lactococcus lactis subsp. cremoris (strain MG1363) GN=pyrP PE=4 SV=1		Uracil permease (Uracil transporter)	pyrP llmg_0891	pyrP	llmg_0891	F	llm:llmg_0891	356	1	5	5	12.8	45.223	430	0	14.327	86905000	9656200	1057400	1513800	1218500	1310600	1232000	715770	1179200	1428900	6.82588	6.90839	6.95346	6.81401	7.02506	6.96622	6.94733	6.94497
	0.468019	1.22064	A2RJP7	A2RJP7	sw|A2RJP7|RL31B_LACLM 50S ribosomal protein L31 type B OS=Lactococcus lactis subsp. cremoris (strain MG1363) GN=rpmE2 PE=3 SV=1		50S ribosomal protein L31 type B	rpmE2 llmg_0906	rpmE2	llmg_0906	J	llm:llmg_0906	357	1	10	10	90.1	9.3524	81	0	112.81	936780000	187360000	17011000	32500000	25653000	25159000	25840000	11584000	16375000	33233000	7.72296	7.89107	7.93695	7.98873	8.04953	7.88801	7.75388	8.19465
	0.321522	1.45112	A2RJP8	A2RJP8	tr|A2RJP8|A2RJP8_LACLM Uncharacterized protein OS=Lactococcus lactis subsp. cremoris (strain MG1363) GN=llmg_0907 PE=4 SV=1		Uncharacterized protein	llmg_0907		llmg_0907	S	llm:llmg_0907	358	1	3	3	18.8	20.241	176	0.0019763	3.0992	31251000	3906300	483800	716760	446550	861670	335770	347680	410100	303970	6.48761	6.48302	6.47009	6.58824	6.4353	6.5509	6.48622	5.90971
	0.550576	1.14131	A2RJP9	A2RJP9	tr|A2RJP9|A2RJP9_LACLM Two-component system regulator llrA OS=Lactococcus lactis subsp. cremoris (strain MG1363) GN=llrA PE=4 SV=1		Two-component system regulator llrA	llrA llmg_0908	llrA	llmg_0908	T	llm:llmg_0908	359	1	16	16	58.3	26.654	230	0	109.27	340240000	26172000	2541800	7136000	2519000	5079900	2004400	1013700	3395000	2482600	7.42661	7.50557	7.42393	7.67528	7.46586	7.26124	7.48202	7.59267
	0.214242	1.35517	A2RJQ2	A2RJQ2	tr|A2RJQ2|A2RJQ2_LACLM Nitrogen regulatory protein P-II OS=Lactococcus lactis subsp. cremoris (strain MG1363) GN=glnB PE=3 SV=1		Nitrogen regulatory protein P-II	glnB llmg_0911	glnB	llmg_0911	E	llm:llmg_0911	361	1	6	6	46.9	12.623	113	0	9.5474	35565000	4445600	780690	741350	84602	560840	779500	657570	418830	422210	6.55995	6.45281	6.58689	6.39088	6.69545	6.69372	6.38267	6.74668
	0.98634	1.00135	A2RJQ3	A2RJQ3	sw|A2RJQ3|MURD_LACLM UDP-N-acetylmuramoylalanine--D-glutamate ligase OS=Lactococcus lactis subsp. cremoris (strain MG1363) GN=murD PE=3 SV=1		UDP-N-acetylmuramoylalanine--D-glutamate ligase (EC 6.3.2.9) (D-glutamic acid-adding enzyme) (UDP-N-acetylmuramoyl-L-alanyl-D-glutamate synthetase)	murD llmg_0912	murD	llmg_0912	M	llm:llmg_0912	362	1	12	12	29	49.192	449	0	53.164	157730000	6572200	465050	1052400	787230	1276100	1086200	572270	700990	631980	7.17473	7.16477	7.27483	7.20566	7.26661	7.19841	7.18079	7.17184
	0.845678	1.02127	A2RJQ4	A2RJQ4	sw|A2RJQ4|MURG_LACLM UDP-N-acetylglucosamine--N-acetylmuramyl-(pentapeptide) pyrophosphoryl-undecaprenol N-acetylglucosamine transferase OS=Lactococcus lactis subsp. cremoris (strain MG1363) GN=murG PE=3 SV=1		UDP-N-acetylglucosamine--N-acetylmuramyl-(pentapeptide) pyrophosphoryl-undecaprenol N-acetylglucosamine transferase (EC 2.4.1.227) (Undecaprenyl-PP-MurNAc-pentapeptide-UDPGlcNAc GlcNAc transferase)	murG llmg_0913	murG	llmg_0913	M	llm:llmg_0913	363	1	12	12	36.4	39.226	357	0	22.473	130920000	6890800	1021700	1651400	731440	1066500	454730	408480	889130	667380	7.19287	7.08572	7.06922	7.04242	7.0086	7.14597	7.12483	7.07427
	0.0983766	1.78479	A2RJQ5	A2RJQ5	tr|A2RJQ5|A2RJQ5_LACLM Cell division protein DivIB OS=Lactococcus lactis subsp. cremoris (strain MG1363) GN=ftsQ PE=3 SV=1		Cell division protein DivIB	ftsQ divIB llmg_0914	ftsQ	llmg_0914	M	llm:llmg_0914	364	1	6	5	14.9	43.462	388	0	10.529	19413000	882420	60502	19384	52654	217570	51142	51493	362370	67310	5.93629	5.88313	6.21468	6.21343	6.41739	6.22773	6.5122	6.09656
	0.666041	1.05633	A2RJQ6	A2RJQ6	sw|A2RJQ6|OBG_LACLM GTPase Obg OS=Lactococcus lactis subsp. cremoris (strain MG1363) GN=obg PE=3 SV=1		GTPase Obg (EC 3.6.5.-) (GTP-binding protein Obg)	obg llmg_0915	obg	llmg_0915	S	llm:llmg_0915	365	1	21	21	45.1	48.235	437	0	57.973	157690000	6856200	807330	1383300	861020	1176500	513230	421750	844480	848490	7.20645	7.18364	7.17284	7.2124	7.04984	7.16292	7.16521	7.30216
	0.124523	1.16162	A2RJR5	A2RJR5	sw|A2RJR5|QUEA_LACLM S-adenosylmethionine:tRNA ribosyltransferase-isomerase OS=Lactococcus lactis subsp. cremoris (strain MG1363) GN=queA PE=3 SV=1		S-adenosylmethionine:tRNA ribosyltransferase-isomerase (EC 2.4.99.17) (Queuosine biosynthesis protein QueA)	queA llmg_0926	queA	llmg_0926	J	llm:llmg_0926	366	1	14	14	46.8	39.103	346	0	71.517	147290000	7364300	861660	783610	936070	691830	1098700	678460	1181200	1132700	7.22264	7.08838	7.0967	7.17266	7.16652	7.24576	7.19986	7.2285
	0.685055	1.05475	A2RJR7	A2RJR7	sw|A2RJR7|NAGB_LACLM Glucosamine-6-phosphate deaminase OS=Lactococcus lactis subsp. cremoris (strain MG1363) GN=nagB PE=3 SV=1		Glucosamine-6-phosphate deaminase (EC 3.5.99.6) (GlcN6P deaminase) (GNPDA) (Glucosamine-6-phosphate isomerase)	nagB llmg_0928	nagB	llmg_0928	G	llm:llmg_0928	367	1	5	5	24.3	25.689	235	0	14.154	58043000	7255400	1341800	1065300	740660	1283800	567290	679530	873980	703000	6.87105	6.68515	6.69142	6.75332	6.70758	6.86531	6.75653	6.76412
	0.817391	1.02946	A2RJR8	A2RJR8	tr|A2RJR8|A2RJR8_LACLM Hydroxymethylglutaryl-CoA synthase OS=Lactococcus lactis subsp. cremoris (strain MG1363) GN=hmcM PE=4 SV=1		Hydroxymethylglutaryl-CoA synthase (EC 2.3.3.10)	hmcM llmg_0929	hmcM	llmg_0929	I	llm:llmg_0929	368	1	11	11	48.2	42.666	384	0	89.765	256640000	16040000	2305100	2982400	1792900	2303600	1756000	1337000	2845400	717340	7.38065	7.39284	7.29365	7.34027	7.35218	7.41712	7.45151	7.23702
	0.348369	1.14849	A2RJR9	A2RJR9	tr|A2RJR9|A2RJR9_LACLM ThiL protein OS=Lactococcus lactis subsp. cremoris (strain MG1363) GN=thiL PE=3 SV=1		ThiL protein (EC 2.3.1.9)	thiL llmg_0930	thiL	llmg_0930	I	llm:llmg_0930	369	1	5	5	18.1	40.329	386	0	45.571	24138000	1508600	104160	401470	170330	232730	126620	143270	168250	161770	6.20071	6.42366	6.35495	6.37874	6.32114	6.39768	6.39289	6.48687
	0.0593308	1.30221	A2RJS0	A2RJS0	tr|A2RJS0|A2RJS0_LACLM 3-hydroxy-3-methylglutaryl coenzyme A reductase OS=Lactococcus lactis subsp. cremoris (strain MG1363) GN=mvaA PE=3 SV=1		3-hydroxy-3-methylglutaryl coenzyme A reductase (HMG-CoA reductase) (EC 1.1.1.88)	mvaA llmg_0931	mvaA	llmg_0931	C	llm:llmg_0931	370	1	13	13	36.8	44.943	410	0	29.827	70438000	3354200	488480	629670	519390	525580	228030	234050	461050	267940	6.80339	6.60907	6.69066	6.68325	6.80169	6.88847	6.74858	6.80636
	0.452325	1.15642	A2RJS1	A2RJS1	sw|A2RJS1|RS16_LACLM 30S ribosomal protein S16 OS=Lactococcus lactis subsp. cremoris (strain MG1363) GN=rpsP PE=3 SV=1		30S ribosomal protein S16	rpsP llmg_0932	rpsP	llmg_0932	J	llm:llmg_0932	371	1	7	7	57.8	10.252	90	0	120.6	1062300000	354100000	55573000	45715000	47410000	71543000	21899000	20012000	49044000	42909000	8.07331	7.89344	8.0463	8.11939	7.8288	7.99767	7.9315	8.12202
	0.851492	1.19339	A2RJS2	A2RJS2	tr|A2RJS2|A2RJS2_LACLM UPF0109 protein llmg_0933 OS=Lactococcus lactis subsp. cremoris (strain MG1363) GN=llmg_0933 PE=3 SV=1		UPF0109 protein llmg_0933	llmg_0933		llmg_0933	S	llm:llmg_0933	372	1	3	3	25.3	9.0035	79	0.0019512	2.7381	19351000	4837800	1048400	53844	1598500	0	292630	690720	1143300	10256	6.54789	5.82224	6.64972	5.6702	5.36435	6.62938	6.56142	5.82776
	0.186122	1.39195	A2RJS4	A2RJS4	tr|A2RJS4|A2RJS4_LACLM Putative lysophospholipase OS=Lactococcus lactis subsp. cremoris (strain MG1363) GN=llmg_0935 PE=4 SV=1		Putative lysophospholipase	llmg_0935		llmg_0935	I	llm:llmg_0935	373	1	8	8	26.7	31.705	281	0	23.309	77980000	5198600	854830	671370	607340	702120	487170	565300	583320	727190	6.8977	6.65438	6.9916	6.73664	6.9418	6.83099	6.96625	7.11578
	0.545016	1.07021	A2RJS5	A2RJS5	sw|A2RJS5|RIMM_LACLM Ribosome maturation factor RimM OS=Lactococcus lactis subsp. cremoris (strain MG1363) GN=rimM PE=3 SV=1		Ribosome maturation factor RimM	rimM llmg_0936	rimM	llmg_0936	J	llm:llmg_0936	374	1	5	5	40.4	19.649	171	0	47.732	82804000	10351000	1234100	2411100	1013300	1249700	1456800	818090	1456100	711430	6.91386	6.91098	6.83391	6.92936	6.99036	6.95338	6.80727	6.95496
	0.291897	1.17209	A2RJS6	A2RJS6	tr|A2RJS6|A2RJS6_LACLM tRNA (guanine-N(1)-)-methyltransferase OS=Lactococcus lactis subsp. cremoris (strain MG1363) GN=trmD PE=3 SV=1		tRNA (guanine-N(1)-)-methyltransferase (EC 2.1.1.228) (M1G-methyltransferase) (tRNA [GM37] methyltransferase)	trmD llmg_0937	trmD	llmg_0937	J	llm:llmg_0937	375	1	5	5	24.7	28.569	251	0	7.4524	17623000	1602100	233490	294310	202190	220280	143690	109080	180620	218430	6.30997	6.17972	6.23747	6.08743	6.23249	6.27351	6.20901	6.37543
	0.788764	1.24375	A2RJS7	A2RJS7	tr|A2RJS7|A2RJS7_LACLM Uncharacterized protein OS=Lactococcus lactis subsp. cremoris (strain MG1363) GN=llmg_0938 PE=4 SV=1		Uncharacterized protein	llmg_0938		llmg_0938	S	llm:llmg_0938	376	1	2	2	33.1	15.042	130	0	9.8809	17583000	3516500	715880	417490	193920	749660	84594	466410	157480	731090	6.46117	5.67956	5.8408	6.30991	5.3454	6.47576	5.6587	6.43263
	0.0625778	1.25724	A2RJS8	A2RJS8	tr|A2RJS8|A2RJS8_LACLM Uncharacterized protein OS=Lactococcus lactis subsp. cremoris (strain MG1363) GN=llmg_0939 PE=4 SV=1		Uncharacterized protein	llmg_0939		llmg_0939	S	llm:llmg_0939	377	1	7	7	27	31.697	281	0	11.468	23783000	2642500	255320	219710	384140	438860	281680	161700	546010	355090	6.31865	6.34388	6.2443	6.42078	6.4313	6.40814	6.38785	6.49799
	0.425791	1.1563	A2RJS9	A2RJS9	sw|A2RJS9|DAPB_LACLM 4-hydroxy-tetrahydrodipicolinate reductase OS=Lactococcus lactis subsp. cremoris (strain MG1363) GN=dapB PE=3 SV=1		4-hydroxy-tetrahydrodipicolinate reductase (HTPA reductase) (EC 1.17.1.8)	dapB llmg_0940	dapB	llmg_0940	E	llm:llmg_0940	378	1	5	5	22.7	28.673	260	0	26.61	74145000	4634100	832270	699460	418750	814740	419740	344190	576410	528520	6.89864	6.73523	6.6424	6.82529	6.92968	6.87717	6.70215	6.84483
	0.367505	1.49191	A2RJT1	A2RJT1	sw|A2RJT1|CCA_LACLM CCA-adding enzyme OS=Lactococcus lactis subsp. cremoris (strain MG1363) GN=cca PE=3 SV=1		CCA-adding enzyme (EC 2.7.7.72) (CCA tRNA nucleotidyltransferase) (tRNA CCA-pyrophosphorylase) (tRNA adenylyl-/cytidylyl- transferase) (tRNA nucleotidyltransferase) (tRNA-NT)	cca llmg_0942	cca	llmg_0942	J	llm:llmg_0942	380	1	3	3	9.5	46.653	402	0.0019569	2.8409	9902300	396090	7595.9	86588	44507	80944	50367	38663	46178	41252	5.72845	6.0812	6.01653	6.02144	6.03611	5.40218	5.64945	6.06491
	0.509179	1.16694	A2RJT2	A2RJT2	tr|A2RJT2|A2RJT2_LACLM PepDB protein OS=Lactococcus lactis subsp. cremoris (strain MG1363) GN=pepDB PE=4 SV=1		PepDB protein (EC 3.4.13.18)	pepDB llmg_0943	pepDB	llmg_0943	E	llm:llmg_0943	381	1	22	21	45.4	53.822	474	0	65.427	182440000	6757000	821010	929570	605850	1408900	699030	300270	975230	1017100	7.16655	7.17791	7.08828	7.35351	7.34351	7.05431	7.24645	7.41019
	0.0091376	1.73767	A2RJT4	A2RJT4	tr|A2RJT4|A2RJT4_LACLM Putative glycerol dehydrogenase OS=Lactococcus lactis subsp. cremoris (strain MG1363) GN=llmg_0945 PE=4 SV=1		Putative glycerol dehydrogenase (EC 1.1.-.-)	llmg_0945		llmg_0945	C	llm:llmg_0945	383	1	7	7	20.6	39.582	359	0	7.9867	35885000	1888700	319980	388760	169430	509860	99310	62431	171290	167630	6.65473	6.61152	6.46962	6.70946	6.44823	6.27559	6.40732	6.35432
	0.698258	1.03372	A2RJT5	A2RJT5	tr|A2RJT5|A2RJT5_LACLM Putative HTH-type transcriptional regulator cmhR OS=Lactococcus lactis subsp. cremoris (strain MG1363) GN=cmhR PE=4 SV=1		Putative HTH-type transcriptional regulator cmhR	cmhR llmg_0947	cmhR	llmg_0947	K	llm:llmg_0947	384	1	2	2	6.9	36.094	317	0.0010352	3.9514	6944700	434050	57141	81852	50660	79673	33691	26022	48993	56013	5.74205	5.83615	5.83603	5.87301	5.80092	5.8214	5.82297	5.89956
	0.37577	1.10216	A2RJT6	A2RJT6	tr|A2RJT6|A2RJT6_LACLM ABC transporter ATP-binding protein OS=Lactococcus lactis subsp. cremoris (strain MG1363) GN=llmg_0948 PE=4 SV=1		ABC transporter ATP-binding protein	llmg_0948		llmg_0948	S	llm:llmg_0948	385	1	9	9	16.9	70.61	623	0	15.196	36342000	1297900	128950	300170	142760	204550	114080	107670	183840	115910	6.44902	6.61143	6.55266	6.49669	6.50365	6.59823	6.55139	6.6255
	0.335206	1.57317	A2RJT8	A2RJT8	tr|A2RJT8|A2RJT8_LACLM Peptide methionine sulfoxide reductase MsrA OS=Lactococcus lactis subsp. cremoris (strain MG1363) GN=msrA PE=3 SV=1		Peptide methionine sulfoxide reductase MsrA (Protein-methionine-S-oxide reductase) (EC 1.8.4.11) (Peptide-methionine (S)-S-oxide reductase) (Peptide Met(O) reductase)	msrA llmg_0951	msrA	llmg_0951	O	llm:llmg_0951	387	1	2	2	17.5	21.291	183	0	10.881	32163000	6432500	340520	1586800	702020	1863700	594240	180990	342770	821480	6.22773	6.50379	6.24381	6.90421	6.34834	6.00847	6.24482	6.49082
	0.201647	1.3219	A2RJT9	A2RJT9	sw|A2RJT9|PYRDA_LACLM Dihydroorotate dehydrogenase A (fumarate) OS=Lactococcus lactis subsp. cremoris (strain MG1363) GN=pyrDA PE=1 SV=1		Dihydroorotate dehydrogenase A (fumarate) (DHOD A) (DHODase A) (DHOdehase A) (EC 1.3.98.1)	pyrDA llmg_0952	pyrDA	llmg_0952	F	llm:llmg_0952	388	1	5	5	18.6	34.21	311	0	14.673	77028000	5502000	477210	1429500	564550	1270600	576300	188390	633870	361600	6.81423	6.89312	6.83064	7.03627	6.89151	6.57946	6.78678	6.83172
	0.618756	1.09411	A2RJV1	A2RJV1	tr|A2RJV1|A2RJV1_LACLM Thymidylate synthase OS=Lactococcus lactis subsp. cremoris (strain MG1363) GN=thyA PE=3 SV=1		Thymidylate synthase (TS) (TSase) (EC 2.1.1.45)	thyA llmg_0964	thyA	llmg_0964	F	llm:llmg_0964	390	1	9	9	31.9	32.577	279	0	53.272	68534000	4895300	453060	1236100	587420	573010	470110	504810	655920	414810	6.614	6.90469	6.84877	6.86	6.8349	6.78178	6.94737	6.81965
	0.0580404	1.23085	A2RJW0	A2RJW0	tr|A2RJW0|A2RJW0_LACLM Phosphoribosylaminoimidazole-succinocarboxamide synthase OS=Lactococcus lactis subsp. cremoris (strain MG1363) GN=purC PE=3 SV=1		Phosphoribosylaminoimidazole-succinocarboxamide synthase (EC 6.3.2.6) (SAICAR synthetase)	purC llmg_0973	purC	llmg_0973	F	llm:llmg_0973	392	1	19	19	61.7	27.505	240	0	122.44	960030000	73849000	11079000	15617000	10664000	10456000	6753500	5843300	8767900	4668700	8.02057	8.00869	7.97521	7.9889	7.84346	7.98003	7.96481	7.84425
	0.55799	1.13721	A2RJW1	A2RJW1	tr|A2RJW1|A2RJW1_LACLM Phosphoribosylformylglycinamidine synthase subunit PurS OS=Lactococcus lactis subsp. cremoris (strain MG1363) GN=purS PE=3 SV=1		Phosphoribosylformylglycinamidine synthase subunit PurS (FGAM synthase) (EC 6.3.5.3) (Formylglycinamide ribonucleotide amidotransferase subunit III) (FGAR amidotransferase III) (FGAR-AT III) (Phosphoribosylformylglycinamidine synthase subunit III)	purS llmg_0974	purS	llmg_0974	F	llm:llmg_0974	393	1	9	9	88.6	9.8741	88	0	119.25	232370000	46474000	4553100	11963000	7129600	5942700	4616200	2688300	3718700	5861700	7.29438	7.44618	7.36352	7.22606	7.22113	7.28074	7.12051	7.4844
	0.815271	1.0395	A2RJW2	A2RJW2	tr|A2RJW2|A2RJW2_LACLM Phosphoribosylformylglycinamidine synthase subunit PurQ OS=Lactococcus lactis subsp. cremoris (strain MG1363) GN=purQ PE=3 SV=1		Phosphoribosylformylglycinamidine synthase subunit PurQ (FGAM synthase) (EC 6.3.5.3) (Formylglycinamide ribonucleotide amidotransferase subunit I) (FGAR amidotransferase I) (FGAR-AT I) (Glutaminase PurQ) (EC 3.5.1.2) (Phosphoribosylformylglycinamidine synthase subunit I)	purQ llmg_0975	purQ	llmg_0975	F	llm:llmg_0975	394	1	14	14	54	24.737	226	0	55.006	396500000	33042000	3043800	4962400	8945300	3581200	1941400	1554000	5888800	3124600	7.42047	7.62366	7.58126	7.56899	7.43016	7.45634	7.65018	7.5904
	0.125058	1.13405	A2RJW3	A2RJW3	sw|A2RJW3|PURL_LACLM Phosphoribosylformylglycinamidine synthase subunit PurL OS=Lactococcus lactis subsp. cremoris (strain MG1363) GN=purL PE=3 SV=1		Phosphoribosylformylglycinamidine synthase subunit PurL (FGAM synthase) (EC 6.3.5.3) (Formylglycinamide ribonucleotide amidotransferase subunit II) (FGAR amidotransferase II) (FGAR-AT II) (Glutamine amidotransferase PurL) (Phosphoribosylformylglycinamidine synthase subunit II)	purL llmg_0976	purL	llmg_0976	F	llm:llmg_0976	395	1	48	48	59.7	79.635	739	0	323.31	2348700000	63477000	8825400	12591000	8530900	8665000	6139200	4734300	8404000	5587900	8.31765	8.37212	8.36481	8.40219	8.24817	8.33407	8.36376	8.29223
	0.551502	1.06014	A2RJW4	A2RJW4	tr|A2RJW4|A2RJW4_LACLM Amidophosphoribosyltransferase OS=Lactococcus lactis subsp. cremoris (strain MG1363) GN=purF PE=3 SV=1		Amidophosphoribosyltransferase (ATase) (EC 2.4.2.14) (Glutamine phosphoribosylpyrophosphate amidotransferase) (GPATase)	purF llmg_0977	purF	llmg_0977	F	llm:llmg_0977	396	1	12	12	24.1	55.67	506	0	41.089	82317000	4115800	471520	683190	434710	825850	477180	292110	630780	300490	6.86517	6.94284	6.82636	6.96112	6.9074	6.87841	6.9055	6.80272
	0.426263	1.07768	A2RJX5	A2RJX5	tr|A2RJX5|A2RJX5_LACLM Phosphoribosylglycinamide formyltransferase OS=Lactococcus lactis subsp. cremoris (strain MG1363) GN=purN PE=3 SV=1		Phosphoribosylglycinamide formyltransferase (EC 2.1.2.2) (5'-phosphoribosylglycinamide transformylase) (GAR transformylase) (GART)	purN llmg_0988	purN	llmg_0988	F	llm:llmg_0988	397	1	8	8	41.8	20.505	182	0	23.44	60029000	6669900	1295100	875250	754660	1199700	515330	353940	896210	779740	6.83243	6.79199	6.7221	6.79269	6.70614	6.70091	6.77328	6.82892
	0.046212	1.58787	A2RJX9	A2RJX9	tr|A2RJX9|A2RJX9_LACLM HprT protein OS=Lactococcus lactis subsp. cremoris (strain MG1363) GN=hprT PE=4 SV=1		HprT protein (EC 2.4.2.8)	hprT llmg_0993	hprT	llmg_0993	F	llm:llmg_0993	398	1	7	6	39.4	20.273	180	0	29.485	131580000	14620000	1921700	4485200	1843900	1994400	764140	605570	1536000	1468900	7.15324	7.2478	7.09005	7.15842	6.86842	6.84135	6.9718	7.16468
	0.0358362	1.25059	A2RJY0	A2RJY0	sw|A2RJY0|PUR9_LACLM Bifunctional purine biosynthesis protein PurH OS=Lactococcus lactis subsp. cremoris (strain MG1363) GN=purH PE=3 SV=1		Bifunctional purine biosynthesis protein PurH [Includes: Phosphoribosylaminoimidazolecarboxamide formyltransferase (EC 2.1.2.3) (AICAR transformylase);IMP cyclohydrolase (EC 3.5.4.10) (ATIC) (IMP synthase) (Inosinicase)]	purH llmg_0994	purH	llmg_0994	F	llm:llmg_0994	399	1	31	31	73.2	57.158	518	0	222.71	814020000	27134000	3462800	4955100	3036600	3443700	3185000	1812600	3841200	3397000	7.89173	7.83969	7.83014	7.80383	7.90456	7.87624	7.95592	8.01712
	0.736201	1.05021	A2RJY1	A2RJY1	tr|A2RJY1|A2RJY1_LACLM Hydrolase, haloacid dehalogenase-like family protein OS=Lactococcus lactis subsp. cremoris (strain MG1363) GN=llmg_0995 PE=4 SV=1		Hydrolase, haloacid dehalogenase-like family protein	llmg_0995		llmg_0995	S	llm:llmg_0995	400	1	4	4	22.2	26.436	230	0	37.474	63427000	5766100	599390	1246800	789080	800760	642080	435690	814840	437430	6.59948	6.82701	6.84196	6.8014	6.76001	6.7523	6.80057	6.84206
	0.383181	1.10465	A2RJY4	A2RJY4	tr|A2RJY4|A2RJY4_LACLM Phosphoribosylamine--glycine ligase OS=Lactococcus lactis subsp. cremoris (strain MG1363) GN=purD PE=3 SV=1		Phosphoribosylamine--glycine ligase (EC 6.3.4.13) (GARS) (Glycinamide ribonucleotide synthetase) (Phosphoribosylglycinamide synthetase)	purD llmg_0997	purD	llmg_0997	F	llm:llmg_0997	401	1	19	19	50.4	44.157	413	0	89.989	516310000	22448000	2713800	4183100	2915000	2902500	2928700	1818600	2664700	2321600	7.70971	7.5949	7.63504	7.7479	7.6922	7.66433	7.70184	7.80208
	0.136459	1.46012	A2RJY6	A2RJY6	tr|A2RJY6|A2RJY6_LACLM N5-carboxyaminoimidazole ribonucleotide mutase OS=Lactococcus lactis subsp. cremoris (strain MG1363) GN=purE PE=3 SV=1		N5-carboxyaminoimidazole ribonucleotide mutase (N5-CAIR mutase) (EC 5.4.99.18) (5-(carboxyamino)imidazole ribonucleotide mutase)	purE llmg_0999	purE	llmg_0999	F	llm:llmg_0999	402	1	7	7	70.2	16.99	161	0	174.39	264140000	44024000	4495600	5494500	2444300	6779500	8238500	2213000	7994900	6363500	7.21846	7.31861	7.20561	7.31209	7.48493	7.17088	7.59732	7.4592
	0.237362	1.10393	A2RJY7	A2RJY7	tr|A2RJY7|A2RJY7_LACLM N5-carboxyaminoimidazole ribonucleotide synthase OS=Lactococcus lactis subsp. cremoris (strain MG1363) GN=purK PE=3 SV=1		N5-carboxyaminoimidazole ribonucleotide synthase (N5-CAIR synthase) (EC 6.3.4.18) (5-(carboxyamino)imidazole ribonucleotide synthetase)	purK llmg_1000	purK	llmg_1000	F	llm:llmg_1000	403	1	20	20	51.6	41.092	368	0	128.56	522880000	27520000	3509800	3746800	3166300	4337800	3236200	1818800	4383300	3321200	7.75146	7.64176	7.67727	7.72933	7.72441	7.69266	7.76717	7.78735
	0.391752	1.31901	A2RK04	A2RK04	tr|A2RK04|A2RK04_LACLM Transcriptional regulator, MarR family OS=Lactococcus lactis subsp. cremoris (strain MG1363) GN=rmaE PE=4 SV=1		Transcriptional regulator, MarR family	rmaE llmg_1017	rmaE	llmg_1017	K	llm:llmg_1017	405	1	3	3	25.2	15.968	139	0	16.268	10550000	1055000	160600	113580	124370	262550	69866	26878	169930	127270	6.08472	5.92408	5.98243	6.16182	5.59782	5.88011	6.12982	6.06431
	0.711371	1.3405	A2RK08	A2RK08	tr|A2RK08|A2RK08_LACLM Ferric uptake regulation protein OS=Lactococcus lactis subsp. cremoris (strain MG1363) GN=fur PE=3 SV=1		Ferric uptake regulation protein	fur llmg_1023	fur	llmg_1023	K	llm:llmg_1023	407	1	3	3	35.2	14.685	128	0.0019627	2.9232	26139000	2904300	276550	778460	366630	473540	317660	233770	457690	0	5.77153	6.57641	5.39831	6.08765	5.58792	6.46575	5.6861	5.58505
+	4.70723e-05	3.77785	A2RK09	A2RK09	tr|A2RK09|A2RK09_LACLM Putative membrane protein OS=Lactococcus lactis subsp. cremoris (strain MG1363) GN=llmg_1024 PE=4 SV=1		Putative membrane protein	llmg_1024		llmg_1024	S	llm:llmg_1024	408	1	9	9	31	24.318	229	0	31.824	51909000	5767700	361830	380710	215180	309940	1281300	790590	1472700	955390	6.39508	6.25849	6.40766	6.52103	6.97402	7.00143	6.98282	6.93298
+	7.27848e-05	4.15263	A2RK10	A2RK10	tr|A2RK10|A2RK10_LACLM Uncharacterized protein OS=Lactococcus lactis subsp. cremoris (strain MG1363) GN=llmg_1025 PE=4 SV=1		Uncharacterized protein	llmg_1025		llmg_1025	S	llm:llmg_1025	409	1	7	7	27.4	24.423	226	0	19.83	75631000	9453800	450770	865480	625220	419070	1840400	1019700	2724200	1509000	6.52009	6.54481	6.60111	6.32325	7.13602	7.13789	7.13931	7.04933
	0.299752	1.1336	A2RK13	A2RK13	tr|A2RK13|A2RK13_LACLM Putative NAD(P)H nitroreductase OS=Lactococcus lactis subsp. cremoris (strain MG1363) GN=llmg_1028 PE=4 SV=1		Putative NAD(P)H nitroreductase (EC 1.-.-.-)	llmg_1028		llmg_1028	C	llm:llmg_1028	410	1	6	6	26.4	24.25	212	0	14.777	14324000	1302200	191090	225230	164710	220330	170630	114820	86354	129060	6.28103	6.08568	6.15183	6.22032	6.13716	6.08135	6.11331	6.18921
	0.853581	1.08029	A2RK24	A2RK24	sw|A2RK24|TRPB_LACLM Tryptophan synthase beta chain OS=Lactococcus lactis subsp. cremoris (strain MG1363) GN=trpB PE=3 SV=1		Tryptophan synthase beta chain (EC 4.2.1.20)	trpB llmg_1041	trpB	llmg_1041	E	llm:llmg_1041	411	1	4	4	11.2	43.7	401	0	4.3538	5714400	357150	34808	99729	45646	68927	59070	0	21399	27573	5.59824	5.75517	5.69306	5.97269	5.93046	5.89037	5.26376	5.8004
	0.773687	1.15225	A2RK30	A2RK30	tr|A2RK30|A2RK30_LACLM Transcriptional repressor BusR, GntR family OS=Lactococcus lactis subsp. cremoris (strain MG1363) GN=busR PE=4 SV=1		Transcriptional repressor BusR, GntR family	busR llmg_1047	busR	llmg_1047	K	llm:llmg_1047	412	1	3	3	18	23.133	206	0	5.6373	4940300	617540	100850	170760	74609	100630	44970	21447	47962	56323	5.77879	5.62994	5.20632	6.13035	5.80874	5.4569	5.59696	5.63663
+	5.96906e-05	1.78109	A2RK31	A2RK31	tr|A2RK31|A2RK31_LACLM Glycine betaine/proline ABC transporter OS=Lactococcus lactis subsp. cremoris (strain MG1363) GN=busAA PE=4 SV=1		Glycine betaine/proline ABC transporter (EC 3.6.3.32)	busAA llmg_1048	busAA	llmg_1048	E	llm:llmg_1048	413	1	34	34	74	45.696	407	0	289.49	1265500000	63274000	11526000	15182000	9240900	9897700	3890600	3355400	6057500	4123700	8.18064	8.20922	8.10954	8.17389	7.89103	7.90355	7.95497	7.921
+	2.41495e-05	1.70071	A2RK32	A2RK32	tr|A2RK32|A2RK32_LACLM Glycine betaine-binding periplasmic protein OS=Lactococcus lactis subsp. cremoris (strain MG1363) GN=busAB PE=3 SV=1		Glycine betaine-binding periplasmic protein	busAB llmg_1049	busAB	llmg_1049	E	llm:llmg_1049	414	1	20	20	34.4	62.127	573	0	144.09	431570000	22714000	4000600	3842000	2819900	4841000	2006600	1475300	2551400	1177600	7.70344	7.70242	7.6527	7.72338	7.45248	7.4391	7.49879	7.46906
	0.567756	1.42757	A2RK33	A2RK33	tr|A2RK33|A2RK33_LACLM Putative secreted protein OS=Lactococcus lactis subsp. cremoris (strain MG1363) GN=llmg_1050 PE=4 SV=1		Putative secreted protein	llmg_1050		llmg_1050	#N/A	llm:llmg_1050	415	1	2	2	50	6.0744	56	0	5.174	21487000	21487000	4162200	2952700	2786200	4577800	1313100	871080	1655500	3168300	5.7859	6.06498	6.43082	6.34588	5.64483	5.76223	6.01427	6.58787
	0.322052	1.20463	A2RK39	A2RK39	tr|A2RK39|A2RK39_LACLM Cation transporter OS=Lactococcus lactis subsp. cremoris (strain MG1363) GN=llmg_1056 PE=4 SV=1		Cation transporter	llmg_1056		llmg_1056	P	llm:llmg_1056	416	1	2	2	4.8	34.646	314	0.0020101	3.3758	16617000	1510600	284580	206090	195930	155910	221020	111490	175560	160050	6.27674	6.13139	6.214	6.10353	6.45234	6.21384	6.18227	6.20063
	0.0778486	2.80354	A2RK42	A2RK42	tr|A2RK42|A2RK42_LACLM Ribosomal RNA small subunit methyltransferase C OS=Lactococcus lactis subsp. cremoris (strain MG1363) GN=rsmC PE=4 SV=1		Ribosomal RNA small subunit methyltransferase C (EC 2.1.1.52)	rsmC llmg_1059	rsmC	llmg_1059	J	llm:llmg_1059	417	1	2	2	10.1	22.089	198	0	5.6239	21728000	2172800	181740	429730	179500	170740	408070	90076	383090	329810	5.72896	6.11183	6.13046	5.32251	6.47298	6.07133	6.18298	6.35731
	0.213498	1.1488	A2RK43	A2RK43	tr|A2RK43|A2RK43_LACLM Pyrimidine-nucleoside phosphorylase OS=Lactococcus lactis subsp. cremoris (strain MG1363) GN=pdp PE=3 SV=1		Pyrimidine-nucleoside phosphorylase (EC 2.4.2.2)	pdp llmg_1060	pdp	llmg_1060	F	llm:llmg_1060	418	1	8	8	20.9	46.623	430	0	17.976	46385000	1784100	127520	316280	240010	212300	182630	113590	259970	331740	6.59187	6.64924	6.64575	6.61781	6.6479	6.62955	6.65969	6.80849
	0.266831	1.34304	A2RK45	A2RK45	sw|A2RK45|DEOC_LACLM Deoxyribose-phosphate aldolase OS=Lactococcus lactis subsp. cremoris (strain MG1363) GN=deoC PE=3 SV=1		Deoxyribose-phosphate aldolase (DERA) (EC 4.1.2.4) (2-deoxy-D-ribose 5-phosphate aldolase) (Phosphodeoxyriboaldolase) (Deoxyriboaldolase)	deoC llmg_1062	deoC	llmg_1062	F	llm:llmg_1062	419	1	12	12	50.9	23.455	220	0	79.153	230230000	17710000	2212000	2284400	1539300	2961900	2291000	929780	1980000	3511600	7.32017	7.15091	7.23261	7.34955	7.43549	7.23165	7.25816	7.64029
	0.930982	1.00461	A2RK47	A2RK47	tr|A2RK47|A2RK47_LACLM Basic membrane protein A OS=Lactococcus lactis subsp. cremoris (strain MG1363) GN=bmpA PE=4 SV=1		Basic membrane protein A	bmpA llmg_1064	bmpA	llmg_1064	S	llm:llmg_1064	420	1	42	42	89.5	36.861	351	0	323.31	2286800000	127050000	17395000	24932000	12912000	20162000	13725000	9674600	15483000	12763000	8.31378	8.32617	8.26879	8.35832	8.33923	8.32439	8.284	8.32742
	0.91893	1.01326	A2RK48	A2RK48	tr|A2RK48|A2RK48_LACLM Transcriptional regulator, Gntr family OS=Lactococcus lactis subsp. cremoris (strain MG1363) GN=rgrB PE=4 SV=1		Transcriptional regulator, Gntr family	rgrB llmg_1065	rgrB	llmg_1065	K	llm:llmg_1065	421	1	7	7	35.3	26.759	235	0	17.142	43922000	3660100	437590	715030	379600	777090	316100	305660	424440	304620	6.64556	6.60372	6.57514	6.67672	6.58025	6.77784	6.57813	6.58779
	0.832523	1.03298	A2RK50	A2RK50	tr|A2RK50|A2RK50_LACLM Sensor protein kinase kinB OS=Lactococcus lactis subsp. cremoris (strain MG1363) GN=kinB PE=4 SV=1		Sensor protein kinase kinB (EC 2.7.3.-)	kinB llmg_1067	kinB	llmg_1067	T	llm:llmg_1067	422	1	9	9	25	59.064	517	0	15.386	45622000	1629300	214450	352160	128490	155320	71775	149510	462580	95066	6.59022	6.76215	6.63486	6.60942	6.49894	6.68845	6.73131	6.62159
	0.0107525	2.944	A2RK51	A2RK51	tr|A2RK51|A2RK51_LACLM Two-component system regulator llrB OS=Lactococcus lactis subsp. cremoris (strain MG1363) GN=llrB PE=4 SV=1		Two-component system regulator llrB	llrB llmg_1068	llrB	llmg_1068	T	llm:llmg_1068	423	1	2	2	7.6	27.273	236	0.0010101	3.536	8061000	537400	55296	0	65422	71569	37380	120690	121240	65812	5.78825	5.23548	5.47702	5.65565	5.88166	6.00537	6.10765	6.03747
	0.387813	1.72577	A2RK64	A2RK64	tr|A2RK64|A2RK64_LACLM Universal stress protein A2 OS=Lactococcus lactis subsp. cremoris (strain MG1363) GN=uspA2 PE=3 SV=1		Universal stress protein A2	uspA2 llmg_1080	uspA2	llmg_1080	T	llm:llmg_1080	424	1	4	4	35.2	15.343	142	0	37.87	92128000	10236000	2359000	1879600	998530	1440900	840920	717140	1156700	843670	7.19612	6.90821	6.83142	6.86465	6.8824	7.02169	6.95166	5.99674
	0.97554	1.00268	A2RK70	A2RK70	tr|A2RK70|A2RK70_LACLM Similar to cation (Calcium) transporting ATPase OS=Lactococcus lactis subsp. cremoris (strain MG1363) GN=llmg_1086 PE=4 SV=1		Similar to cation (Calcium) transporting ATPase (EC 3.6.1.-)	llmg_1086		llmg_1086	P	llm:llmg_1086	426	1	36	36	40.4	95.955	877	0	209.2	380020000	8444900	1207600	1370500	1011800	1202300	841780	643340	1203100	964390	7.60419	7.53281	7.53602	7.56719	7.4677	7.5682	7.59929	7.60967
	0.106173	1.78314	A2RK85	A2RK85	tr|A2RK85|A2RK85_LACLM Putative secreted protein OS=Lactococcus lactis subsp. cremoris (strain MG1363) GN=llmg_1101 PE=4 SV=1		Putative secreted protein	llmg_1101		llmg_1101	S	llm:llmg_1101	427	1	2	2	14.9	29.309	261	0.0010142	3.5807	3735000	287310	54371	36542	21785	43770	31072	20104	40932	38729	5.68977	5.38319	5.555	5.39674	5.61511	6.08421	5.63012	5.70001
	0.280909	1.43665	A2RK87	A2RK87	tr|A2RK87|A2RK87_LACLM Uncharacterized protein OS=Lactococcus lactis subsp. cremoris (strain MG1363) GN=llmg_1103 PE=4 SV=1		Uncharacterized protein	llmg_1103		llmg_1103	S	llm:llmg_1103	428	1	11	11	30.5	43.912	403	0	65.114	93505000	5194700	1086000	1153700	332800	372380	478870	591650	664140	515130	7.11428	6.96077	6.68402	6.65698	6.80982	7.09816	6.99774	7.13972
	0.00837486	1.37733	A2RK93	A2RK93	sw|A2RK93|RSMG_LACLM Ribosomal RNA small subunit methyltransferase G OS=Lactococcus lactis subsp. cremoris (strain MG1363) GN=rsmG PE=3 SV=1		Ribosomal RNA small subunit methyltransferase G (EC 2.1.1.-) (16S rRNA 7-methylguanosine methyltransferase) (16S rRNA m7G methyltransferase)	rsmG llmg_1109	rsmG	llmg_1109	M	llm:llmg_1109	429	1	6	6	24.8	26.855	238	0	16.617	26870000	1919300	125650	273210	192290	254720	250850	178580	307450	336540	6.34106	6.42643	6.30492	6.38808	6.54413	6.47461	6.45117	6.54673
	0.591895	1.04917	A2RK97	A2RK97	tr|A2RK97|A2RK97_LACLM UTP--glucose-1-phosphate uridylyltransferase OS=Lactococcus lactis subsp. cremoris (strain MG1363) GN=galU PE=3 SV=1		UTP--glucose-1-phosphate uridylyltransferase (EC 2.7.7.9) (UDP-glucose pyrophosphorylase)	galU llmg_1113	galU	llmg_1113	M	llm:llmg_1113	431	1	33	33	89.8	35.002	313	0	314.92	3391300000	188410000	26714000	32620000	24928000	22070000	20421000	16090000	25245000	20320000	8.54475	8.42648	8.51746	8.5099	8.50771	8.4831	8.49245	8.59871
	0.200043	1.109	A2RK98	A2RK98	sw|A2RK98|GPDA_LACLM Glycerol-3-phosphate dehydrogenase [NAD(P)+] OS=Lactococcus lactis subsp. cremoris (strain MG1363) GN=gpsA PE=3 SV=1		Glycerol-3-phosphate dehydrogenase [NAD(P)+] (EC 1.1.1.94) (NAD(P)H-dependent glycerol-3-phosphate dehydrogenase)	gpsA llmg_1114	gpsA	llmg_1114	C	llm:llmg_1114	432	1	22	22	76.3	37.349	342	0	213.65	574680000	27365000	2838200	4880800	4593700	3660700	2655000	2144100	4156300	2436700	7.64271	7.69739	7.7667	7.72365	7.71833	7.72998	7.76805	7.79383
	0.50822	1.11872	A2RK99	A2RK99	tr|A2RK99|A2RK99_LACLM XpaC-like protein OS=Lactococcus lactis subsp. cremoris (strain MG1363) GN=llmg_1115 PE=4 SV=1		XpaC-like protein	llmg_1115		llmg_1115	S	llm:llmg_1115	433	1	4	4	21.2	24.351	208	0	16.894	20973000	1906600	270130	417580	88081	375530	162910	148240	137920	306220	6.33622	6.28167	6.15146	6.35559	6.1936	6.36629	6.31965	6.44028
	0.407375	1.06929	A2RKA0	A2RKA0	tr|A2RKA0|A2RKA0_LACLM Toxic anion resistance protein OS=Lactococcus lactis subsp. cremoris (strain MG1363) GN=telA1 PE=4 SV=1		Toxic anion resistance protein	telA1 llmg_1116	telA1	llmg_1116	P	llm:llmg_1116	434	1	24	24	57.7	44.295	392	0	293.5	280210000	11675000	1951000	2217100	1271300	1623700	1363200	1014900	1161400	1072500	7.48097	7.43152	7.41142	7.41037	7.44378	7.49436	7.3927	7.51983
	0.777865	1.06331	A2RKA1	A2RKA1	tr|A2RKA1|A2RKA1_LACLM N-acetylglucosamine-6-phosphate deacetylase OS=Lactococcus lactis subsp. cremoris (strain MG1363) GN=nagA PE=3 SV=1		N-acetylglucosamine-6-phosphate deacetylase (EC 3.5.1.25)	nagA llmg_1117	nagA	llmg_1117	G	llm:llmg_1117	435	1	10	10	33.2	41.161	382	0	11.538	32285000	2017800	195420	777300	257460	342870	149600	105390	105120	84676	6.29341	6.63781	6.52012	6.37771	6.30852	6.52821	6.48463	6.40104
	0.905135	1.0091	A2RKA2	A2RKA2	sw|A2RKA2|PFKA_LACLM ATP-dependent 6-phosphofructokinase OS=Lactococcus lactis subsp. cremoris (strain MG1363) GN=pfkA PE=3 SV=1		ATP-dependent 6-phosphofructokinase (ATP-PFK) (Phosphofructokinase) (EC 2.7.1.11) (Phosphohexokinase)	pfkA llmg_1118	pfkA	llmg_1118	G	llm:llmg_1118	436	1	23	23	68.8	35.805	340	0	306.79	1811300000	120750000	18271000	20727000	14786000	16940000	11309000	8151400	14837000	15728000	8.27462	8.21577	8.21064	8.21785	8.23742	8.17926	8.20866	8.30929
	0.994833	1.00108	A2RKA3	A2RKA3	tr|A2RKA3|A2RKA3_LACLM Pyruvate kinase OS=Lactococcus lactis subsp. cremoris (strain MG1363) GN=pyk PE=3 SV=1		Pyruvate kinase (EC 2.7.1.40)	pyk llmg_1119	pyk	llmg_1119	G	llm:llmg_1119	437	1	59	59	88	54.285	502	0	323.31	8564600000	329410000	34436000	66208000	34298000	54175000	47965000	16037000	47676000	28613000	8.88954	8.92565	8.77732	8.94379	9.01005	8.74625	8.83543	8.94269
	0.0785019	1.21952	A2RKA4	A2RKA4	tr|A2RKA4|A2RKA4_LACLM L-lactate dehydrogenase OS=Lactococcus lactis subsp. cremoris (strain MG1363) GN=ldh PE=3 SV=1		L-lactate dehydrogenase (L-LDH) (EC 1.1.1.27)	ldh llmg_1120	ldh	llmg_1120	C	llm:llmg_1120	438	1	25	25	58.8	35.05	325	0	310.84	6381900000	531820000	75737000	102420000	58244000	94823000	46346000	42100000	61448000	50704000	8.84117	8.78547	8.76741	8.91055	8.67042	8.75105	8.74983	8.78855
	0.535001	1.62802	A2RKA5	A2RKA5	tr|A2RKA5|A2RKA5_LACLM Purine/cytidine ABC transporter permease protein OS=Lactococcus lactis subsp. cremoris (strain MG1363) GN=nupC PE=3 SV=1		Purine/cytidine ABC transporter permease protein	nupC llmg_1121	nupC	llmg_1121	S	llm:llmg_1121	439	1	2	2	8.8	33.551	317	0	7.642	28056000	5611100	0	939520	1163500	901260	687880	493370	746610	679000	5.95304	6.40305	6.75542	6.45096	6.45116	5.35398	6.51072	6.39998
	0.212316	1.16684	A2RKA6	A2RKA6	tr|A2RKA6|A2RKA6_LACLM Purine/cytidine ABC transporter permease protein OS=Lactococcus lactis subsp. cremoris (strain MG1363) GN=nupB PE=3 SV=1		Purine/cytidine ABC transporter permease protein	nupB llmg_1122	nupB	llmg_1122	S	llm:llmg_1122	440	1	3	3	10.4	38.875	364	0	19.944	97420000	12177000	1858600	2040100	1474400	1614000	1400400	1031400	1187900	1570700	7.03048	6.89341	6.94754	6.86383	7.00826	7.01699	6.91482	7.06322
	0.231643	1.13273	A2RKA7	A2RKA7	tr|A2RKA7|A2RKA7_LACLM Purine/cytidine ABC transporter ATP-binding protein OS=Lactococcus lactis subsp. cremoris (strain MG1363) GN=nupA PE=4 SV=1		Purine/cytidine ABC transporter ATP-binding protein	nupA llmg_1123	nupA	llmg_1123	S	llm:llmg_1123	441	1	34	34	64.2	55.543	506	0	273.05	863590000	29779000	3545400	5669400	2778200	5550000	3478700	1935900	4192200	2629100	7.94226	7.92205	7.88681	8.02621	7.86726	7.82794	7.90722	7.95839
	0.305837	1.13785	A2RKA9	A2RKA9	tr|A2RKA9|A2RKA9_LACLM Putative fibronectin-binding protein-like protein A OS=Lactococcus lactis subsp. cremoris (strain MG1363) GN=fbpA PE=4 SV=1		Putative fibronectin-binding protein-like protein A	fbpA llmg_1125	fbpA	llmg_1125	K	llm:llmg_1125	442	1	7	7	15.2	61.439	540	0	18.56	28640000	1060800	129070	259210	94378	114340	59719	119920	151830	132290	6.41872	6.44769	6.43705	6.40788	6.33834	6.55105	6.50912	6.53716
+	0.00324477	2.98636	A2RKB5	A2RKB5	tr|A2RKB5|A2RKB5_LACLM 2-dehydropantoate 2-reductase OS=Lactococcus lactis subsp. cremoris (strain MG1363) GN=panE PE=3 SV=1		2-dehydropantoate 2-reductase (EC 1.1.1.169) (Ketopantoate reductase)	panE llmg_1131	panE	llmg_1131	H	llm:llmg_1131	443	1	2	2	10.3	34.362	312	0	5.875	3345300	223020	0	19787	14044	17151	90378	14338	16274	51048	5.75733	5.32684	5.50766	5.48398	6.10109	5.91329	6.04423	5.91776
	0.762221	1.05592	A2RKB7	A2RKB7	tr|A2RKB7|A2RKB7_LACLM Nuclease sbcCD subunit C OS=Lactococcus lactis subsp. cremoris (strain MG1363) GN=sbcC PE=4 SV=1		Nuclease sbcCD subunit C (EC 3.1.11.-)	sbcC llmg_1133	sbcC	llmg_1133	L	llm:llmg_1133	444	1	8	8	8.4	120.29	1046	0	18.345	41891000	710020	24790	34516	27385	32806	465310	55307	39140	30768	6.70942	6.74848	6.63081	6.63377	6.54723	6.66073	6.87543	6.73362
	0.849273	1.10024	A2RKB8	A2RKB8	tr|A2RKB8|A2RKB8_LACLM Uncharacterized protein OS=Lactococcus lactis subsp. cremoris (strain MG1363) GN=llmg_1134 PE=4 SV=1		Uncharacterized protein	llmg_1134		llmg_1134	S	llm:llmg_1134	445	1	2	2	31.6	8.8461	76	0	14.979	14579000	2429900	504940	414920	271910	406790	250320	173920	319270	87846	5.46053	5.97243	5.58123	6.26283	6.0664	5.75117	5.66609	5.62741
+	6.82392e-06	110.674	A2RKC0	A2RKC0	tr|A2RKC0|A2RKC0_LACLM Manganese ABC transporter ATP binding protein OS=Lactococcus lactis subsp. cremoris (strain MG1363) GN=mtsB PE=4 SV=1		Manganese ABC transporter ATP binding protein	mtsB llmg_1136	mtsB	llmg_1136	P	llm:llmg_1136	446	1	18	18	58.2	26.744	237	0	75.86	240390000	14140000	15651	8723.4	0	4839.7	2848200	2788300	3868200	4606500	5.39891	5.97701	5.64074	5.88136	7.64702	7.78306	7.72903	7.9151
+	5.16943e-09	2269.43	A2RKC2	A2RKC2	tr|A2RKC2|A2RKC2_LACLM Manganese ABC transporter substrate binding protein OS=Lactococcus lactis subsp. cremoris (strain MG1363) GN=mtsA PE=3 SV=1		Manganese ABC transporter substrate binding protein	mtsA llmg_1138	mtsA	llmg_1138	P	llm:llmg_1138	447	1	32	32	71.7	35.747	315	0	184.22	736730000	40929000	37036	34778	27659	36609	9087100	8995200	9940300	12771000	4.9485	4.8393	4.91409	4.90926	8.22572	8.33963	8.08906	8.38041
	0.0288244	1.37992	A2RKF8	A2RKF8	tr|A2RKF8|A2RKF8_LACLM Ribosome biogenesis GTPase A OS=Lactococcus lactis subsp. cremoris (strain MG1363) GN=llmg_1175 PE=3 SV=1		Ribosome biogenesis GTPase A	llmg_1175		llmg_1175	S	llm:llmg_1175	450	1	8	8	26.6	32.186	282	0	22.984	91623000	5726400	769890	996120	531880	696850	900210	517710	648710	665040	6.97183	6.89158	6.87493	6.82291	7.11086	7.05365	6.92913	7.02702
	0.0801705	1.81453	A2RKG3	A2RKG3	tr|A2RKG3|A2RKG3_LACLM Uncharacterized protein OS=Lactococcus lactis subsp. cremoris (strain MG1363) GN=llmg_1180 PE=4 SV=1		Uncharacterized protein	llmg_1180		llmg_1180	M	llm:llmg_1180	451	1	4	4	19.4	27.535	248	0	5.3492	9815500	1402200	248360	295100	109530	180800	71037	58334	173480	265580	5.80287	5.44596	5.75218	5.9244	5.32984	5.59153	5.5909	5.37808
	0.175756	1.43401	A2RKG4	A2RKG4	tr|A2RKG4|A2RKG4_LACLM Branched-chain-amino-acid aminotransferase OS=Lactococcus lactis subsp. cremoris (strain MG1363) GN=ilvE PE=3 SV=1		Branched-chain-amino-acid aminotransferase (EC 2.6.1.42)	ilvE llmg_1181	ilvE	llmg_1181	E	llm:llmg_1181	452	1	12	12	49.1	36.944	340	0	45.567	173380000	10199000	1218100	3053600	994330	1989700	965350	331690	1007600	638290	7.0717	7.34631	7.1726	7.40576	7.15728	6.89444	7.13446	7.18398
	0.241852	1.13273	A2RKG6	A2RKG6	tr|A2RKG6|A2RKG6_LACLM Glutamate synthase, large subunit OS=Lactococcus lactis subsp. cremoris (strain MG1363) GN=gltB PE=4 SV=1		Glutamate synthase, large subunit (EC 1.4.1.13)	gltB llmg_1183	gltB	llmg_1183	E	llm:llmg_1183	453	1	42	42	33.8	164.27	1489	0	193.76	322530000	4607600	690650	750850	466850	762810	584060	332170	519990	500260	7.59606	7.51234	7.43565	7.57789	7.52297	7.44011	7.44429	7.49808
	0.688883	1.07583	A2RKG7	A2RKG7	tr|A2RKG7|A2RKG7_LACLM Glutamate synthase, small subunit 1 OS=Lactococcus lactis subsp. cremoris (strain MG1363) GN=gltD PE=4 SV=1		Glutamate synthase, small subunit 1 (EC 1.4.1.13)	gltD llmg_1184	gltD	llmg_1184	E	llm:llmg_1184	454	1	13	13	33.8	52.64	479	0	25.304	54766000	2028400	228390	338080	145210	403790	245750	239520	196970	230650	6.86958	6.81952	6.61064	6.73525	6.70359	6.61972	6.72387	6.86082
	0.881389	1.02343	A2RKG8	A2RKG8	tr|A2RKG8|A2RKG8_LACLM Diaminopimelate decarboxylase OS=Lactococcus lactis subsp. cremoris (strain MG1363) GN=lysA PE=3 SV=1		Diaminopimelate decarboxylase (EC 4.1.1.20)	lysA llmg_1185	lysA	llmg_1185	E	llm:llmg_1185	455	1	18	18	54.2	47.282	419	0	99.618	429830000	20468000	1148900	2095400	3787500	4336100	1328600	774200	3625300	3372100	7.54664	7.61021	7.54705	7.72613	7.67051	7.47308	7.68332	7.64337
	0.946675	1.00983	A2RKG9	A2RKG9	sw|A2RKG9|Y1186_LACLM UPF0154 protein llmg_1186 OS=Lactococcus lactis subsp. cremoris (strain MG1363) GN=llmg_1186 PE=3 SV=1		UPF0154 protein llmg_1186	llmg_1186		llmg_1186	S	llm:llmg_1186	456	1	5	5	44.3	8.9326	79	0	52.252	551150000	137790000	27004000	30782000	15936000	18215000	9343500	9932200	15462000	11112000	7.80025	7.64682	7.62385	7.53008	7.63933	7.68986	7.58139	7.67343
	0.832345	1.04114	A2RKH0	A2RKH0	sw|A2RKH0|MURI_LACLM Glutamate racemase OS=Lactococcus lactis subsp. cremoris (strain MG1363) GN=murI PE=3 SV=1		Glutamate racemase (EC 5.1.1.3)	murI llmg_1187	murI	llmg_1187	M	llm:llmg_1187	457	1	5	5	25.1	30.23	271	0	5.84	18557000	1237100	189080	245180	148460	163810	80765	95395	198080	116380	6.28513	6.29719	6.25237	6.13897	6.05568	6.30767	6.37736	6.30298
	0.830513	1.02538	A2RKH1	A2RKH1	tr|A2RKH1|A2RKH1_LACLM dITP/XTP pyrophosphatase OS=Lactococcus lactis subsp. cremoris (strain MG1363) GN=llmg_1188 PE=3 SV=1		dITP/XTP pyrophosphatase (EC 3.6.1.66) (Non-canonical purine NTP pyrophosphatase) (Non-standard purine NTP pyrophosphatase) (Nucleoside-triphosphate diphosphatase) (Nucleoside-triphosphate pyrophosphatase) (NTPase)	llmg_1188		llmg_1188	F	llm:llmg_1188	458	1	11	11	44.8	22.432	201	0	45.848	53214000	5321400	652080	883750	756180	938560	661930	309560	544780	574550	6.70588	6.63895	6.75514	6.76093	6.77146	6.76182	6.60145	6.68263
	0.0347825	2.15934	A2RKH4	A2RKH4	sw|A2RKH4|XERDL_LACLM Tyrosine recombinase XerD-like OS=Lactococcus lactis subsp. cremoris (strain MG1363) GN=llmg_1191 PE=3 SV=1		Tyrosine recombinase XerD-like	llmg_1191		llmg_1191	L	llm:llmg_1191	461	1	2	2	8.8	28.384	238	0.0019436	2.694	5102200	392480	86959	0	0	67864	83811	41976	33589	78277	5.39118	5.64474	5.38144	5.8836	5.91712	5.87455	5.85742	5.98916
	0.685391	1.25059	A2RKH6	A2RKH6	sw|A2RKH6|SCPB_LACLM Segregation and condensation protein B OS=Lactococcus lactis subsp. cremoris (strain MG1363) GN=scpB PE=3 SV=1		Segregation and condensation protein B	scpB llmg_1193	scpB	llmg_1193	K	llm:llmg_1193	462	1	3	3	17	21.174	188	0	22.494	12790000	1065900	156290	198890	160290	149880	24072	111580	137010	127840	6.1052	6.10931	6.12898	6.01653	5.33578	6.30578	6.04466	6.28535
	0.0774895	1.40683	A2RKH7	A2RKH7	tr|A2RKH7|A2RKH7_LACLM Pseudouridine synthase OS=Lactococcus lactis subsp. cremoris (strain MG1363) GN=rluB PE=3 SV=1		Pseudouridine synthase (EC 5.4.99.-)	rluB llmg_1194	rluB	llmg_1194	J	llm:llmg_1194	463	1	14	14	48.6	28.77	257	0	59.549	164980000	13748000	2131400	1803500	1371300	1747700	1446700	971170	2405400	1871100	7.26912	7.01199	7.05438	7.20436	7.28972	7.20515	7.26825	7.3697
	0.497359	1.57949	A2RKI4	A2RKI4	tr|A2RKI4|A2RKI4_LACLM ABC transporter ABC binding and permease protein OS=Lactococcus lactis subsp. cremoris (strain MG1363) GN=llmg_1202 PE=4 SV=1		ABC transporter ABC binding and permease protein	llmg_1202		llmg_1202	V	llm:llmg_1202	464	1	6	6	9.9	68.303	605	0	14.075	12341000	493620	67482	46929	45826	170080	28510	24138	46113	64543	5.95994	5.58186	5.18585	6.19852	5.83723	5.7702	5.70267	6.41015
	0.519956	1.98549	A2RKI5	A2RKI5	tr|A2RKI5|A2RKI5_LACLM ABC transporter ABC binding and permease protein OS=Lactococcus lactis subsp. cremoris (strain MG1363) GN=llmg_1203 PE=4 SV=1		ABC transporter ABC binding and permease protein	llmg_1203		llmg_1203	V	llm:llmg_1203	465	1	4	4	8.2	68.013	594	0.001955	2.8062	29154000	1079800	28110	189260	109530	428710	180840	17129	116110	10085	5.42734	5.64865	5.23164	6.74328	6.47583	5.42894	6.5669	5.77072
	0.00811708	1.35004	A2RKI6	A2RKI6	tr|A2RKI6|A2RKI6_LACLM HTH-type transcriptional regulator HdiR OS=Lactococcus lactis subsp. cremoris (strain MG1363) GN=hdiR PE=4 SV=1		HTH-type transcriptional regulator HdiR	hdiR llmg_1204	hdiR	llmg_1204	K	llm:llmg_1204	466	1	6	6	40.5	28.697	252	0	10.984	16494000	970210	72698	173160	118260	111780	164090	87137	160040	83051	6.1871	6.11217	6.14724	6.19576	6.36635	6.29559	6.24309	6.25864
	0.636048	1.0557	A2RKI8	A2RKI8	sw|A2RKI8|RL10_LACLM 50S ribosomal protein L10 OS=Lactococcus lactis subsp. cremoris (strain MG1363) GN=rplJ PE=3 SV=1		50S ribosomal protein L10	rplJ llmg_1207	rplJ	llmg_1207	J	llm:llmg_1207	467	1	29	29	83.6	18.115	171	0	323.31	5125800000	427150000	62296000	72154000	62919000	58414000	43404000	34394000	52231000	41337000	8.78282	8.60417	8.73564	8.64486	8.66329	8.77436	8.6965	8.72751
	0.13046	1.69666	A2RKI9	A2RKI9	sw|A2RKI9|RL7_LACLM 50S ribosomal protein L7/L12 OS=Lactococcus lactis subsp. cremoris (strain MG1363) GN=rplL PE=3 SV=1		50S ribosomal protein L7/L12	rplL llmg_1208	rplL	llmg_1208	J	llm:llmg_1208	468	1	15	15	79.3	12.374	121	0	127.93	1806500000	258080000	34683000	71841000	49024000	33368000	11275000	21253000	11563000	25072000	8.24522	8.41933	8.37689	8.22482	7.90708	8.26844	7.84822	8.32414
	0.878174	1.01445	A2RKJ8	A2RKJ8	tr|A2RKJ8|A2RKJ8_LACLM D-alanine--poly(phosphoribitol) ligase subunit 1 OS=Lactococcus lactis subsp. cremoris (strain MG1363) GN=dltA PE=3 SV=1		D-alanine--poly(phosphoribitol) ligase subunit 1 (EC 6.1.1.13) (D-alanine-D-alanyl carrier protein ligase) (DCL) (D-alanine-activating enzyme) (DAE)	dltA llmg_1219	dltA	llmg_1219	H	llm:llmg_1219	469	1	19	19	44.9	55.961	499	0	51.724	194240000	7769600	784340	1393200	866700	1519000	1120200	699260	808680	578320	7.22577	7.26413	7.26909	7.38536	7.22624	7.28901	7.30179	7.3024
	0.260594	1.25392	A2RKK1	A2RKK1	tr|A2RKK1|A2RKK1_LACLM D-alanine transfer protein DltD OS=Lactococcus lactis subsp. cremoris (strain MG1363) GN=dltD PE=4 SV=1		D-alanine transfer protein DltD	dltD llmg_1222	dltD	llmg_1222	M	llm:llmg_1222	470	1	6	6	20.1	48.695	428	0	28.267	34037000	1890900	357250	272580	317530	176120	218380	229490	288090	31505	6.59956	6.54314	6.6364	6.57363	6.50523	6.62078	6.56239	6.27124
	0.39949	1.16017	A2RKK3	A2RKK3	tr|A2RKK3|A2RKK3_LACLM Transcriptional regulator OS=Lactococcus lactis subsp. cremoris (strain MG1363) GN=llmg_1224 PE=4 SV=1		Transcriptional regulator	llmg_1224		llmg_1224	K	llm:llmg_1224	471	1	3	3	16.1	24.997	217	0	12.575	6090200	553660	88306	45912	71941	94800	68557	29814	53408	100920	5.79966	5.6867	5.77085	5.83812	5.81435	5.70079	5.83024	6.00805
	0.1574	1.19146	A2RKK6	A2RKK6	tr|A2RKK6|A2RKK6_LACLM Phospho-2-dehydro-3-deoxyheptonate aldolase OS=Lactococcus lactis subsp. cremoris (strain MG1363) GN=aroH PE=3 SV=1		Phospho-2-dehydro-3-deoxyheptonate aldolase (EC 2.5.1.54) (3-deoxy-D-arabino-heptulosonate 7-phosphate synthase) (DAHP synthase) (Phospho-2-keto-3-deoxyheptonate aldolase)	aroH llmg_1227	aroH	llmg_1227	E	llm:llmg_1227	472	1	9	7	30.3	38.677	340	0	44.407	43329000	2548800	198690	452380	393480	454460	181040	153860	418760	296110	6.54761	6.56092	6.49839	6.66032	6.5532	6.68781	6.63584	6.69472
	0.625662	1.26781	A2RKL8	A2RKL8	tr|A2RKL8|A2RKL8_LACLM Cold shock protein cspD OS=Lactococcus lactis subsp. cremoris (strain MG1363) GN=cspD2 PE=4 SV=1		Cold shock protein cspD (Cold shock-like protein cspD2)	cspD2 cspD llmg_1238 llmg_1256	cspD2	llmg_1238 llmg_1256	K	llm:llmg_1238;llm:llmg_1256	474	1	2	2	40.9	7.1988	66	0.0010267	3.7346	6065100	1213000	106620	446410	435060	129080	0	0	0	95846	5.65479	6.09223	6.23759	5.6699	5.98093	6.08842	5.6657	5.50725
	0.499874	1.28407	A2RKM7	A2RKM7	tr|A2RKM7|A2RKM7_LACLM Arsenical pump-driving ATPase OS=Lactococcus lactis subsp. cremoris (strain MG1363) GN=arsA PE=4 SV=1		Arsenical pump-driving ATPase (EC 3.6.3.16)	arsA llmg_1248	arsA	llmg_1248	D	llm:llmg_1248	475	1	3	3	5.4	63.396	571	0	10.7	2921500	100740	22617	21151	12561	17325	3570.8	8262	4397.9	10858	5.5414	5.50787	5.49388	5.49294	5.4912	5.5148	6.0641	5.40034
	0.402593	1.15359	A2RKN1	A2RKN1	tr|A2RKN1|A2RKN1_LACLM Uncharacterized protein OS=Lactococcus lactis subsp. cremoris (strain MG1363) GN=llmg_1252 PE=4 SV=1		Uncharacterized protein	llmg_1252		llmg_1252	K	llm:llmg_1252	476	1	2	2	17.3	15.776	133	0	8.6251	5031000	628870	66187	116750	82000	100540	49680	67716	69702	76293	5.607	5.6845	5.7161	5.6714	5.60819	5.89381	5.64771	5.77752
	0.240765	1.6979	A2RKN2	A2RKN2	tr|A2RKN2|A2RKN2_LACLM Uncharacterized protein OS=Lactococcus lactis subsp. cremoris (strain MG1363) GN=llmg_1253 PE=4 SV=1		Uncharacterized protein	llmg_1253		llmg_1253	C	llm:llmg_1253	477	1	6	6	21.8	32.592	285	0	9.2719	9362500	550730	48887	73839	88604	46938	50746	134230	86379	21109	5.90809	5.52897	6.16373	5.79491	6.11995	6.21107	6.24935	5.73499
	0.821333	1.03301	A2RKN7	A2RKN7	tr|A2RKN7|A2RKN7_LACLM Uncharacterized protein OS=Lactococcus lactis subsp. cremoris (strain MG1363) GN=llmg_1258 PE=4 SV=1		Uncharacterized protein	llmg_1258		llmg_1258	S	llm:llmg_1258	478	1	7	7	28	21.509	186	0	19.906	79224000	13204000	912540	3233700	2236400	1519000	1516600	875490	1225600	1684700	6.8694	6.88477	6.79723	7.03399	6.8374	6.95081	6.81445	6.92632
	0.552178	1.07176	A2RKQ0	A2RKQ0	sw|A2RKQ0|TRMFO_LACLM Methylenetetrahydrofolate--tRNA-(uracil-5-)-methyltransferase TrmFO OS=Lactococcus lactis subsp. cremoris (strain MG1363) GN=trmFO PE=3 SV=1		Methylenetetrahydrofolate--tRNA-(uracil-5-)-methyltransferase TrmFO (EC 2.1.1.74) (Folate-dependent tRNA (uracil-5-)-methyltransferase) (Folate-dependent tRNA(M-5-U54)-methyltransferase)	trmFO gid llmg_1271	trmFO	llmg_1271	J	llm:llmg_1271	479	1	22	22	58.9	50.2	448	0	64.217	349320000	15878000	2209400	2375000	1889300	2363400	1320700	1587100	2096800	2036600	7.55859	7.53286	7.51198	7.5162	7.4388	7.54475	7.59782	7.65866
	0.470431	1.04311	A2RKQ1	A2RKQ1	tr|A2RKQ1|A2RKQ1_LACLM DNA topoisomerase 1 OS=Lactococcus lactis subsp. cremoris (strain MG1363) GN=topA PE=3 SV=1		DNA topoisomerase 1 (EC 5.99.1.2) (DNA topoisomerase I)	topA llmg_1272	topA	llmg_1272	L	llm:llmg_1272	480	1	25	25	36.7	80.485	708	0	62.255	104660000	2552600	511090	334020	221310	436000	265370	209520	279190	296130	7.04739	7.00199	6.9478	6.97009	6.98048	6.99308	6.94588	6.97451
	0.269804	1.28893	A2RKQ6	A2RKQ6	sw|A2RKQ6|ILVC_LACLM Ketol-acid reductoisomerase (NADP(+)) OS=Lactococcus lactis subsp. cremoris (strain MG1363) GN=ilvC PE=3 SV=1		Ketol-acid reductoisomerase (NADP(+)) (KARI) (EC 1.1.1.86) (Acetohydroxy-acid isomeroreductase) (AHIR) (Alpha-keto-beta-hydroxylacyl reductoisomerase) (Ketol-acid reductoisomerase type 1) (Ketol-acid reductoisomerase type I)	ilvC llmg_1277	ilvC	llmg_1277	E	llm:llmg_1277	482	1	15	15	51.8	37.258	340	0	32.682	76376000	5091700	742210	1221000	397940	1315400	492080	177560	530760	214810	6.81751	6.91857	6.69256	7.07911	6.83867	6.66331	6.81542	6.74943
	0.0282416	1.87327	A2RKR4	A2RKR4	sw|A2RKR4|Y1287_LACLM UPF0176 protein llmg_1287 OS=Lactococcus lactis subsp. cremoris (strain MG1363) GN=llmg_1287 PE=3 SV=1		UPF0176 protein llmg_1287	llmg_1287		llmg_1287	S	llm:llmg_1287	483	1	12	12	37.3	36.74	319	0	53.864	64981000	3822400	369830	301070	496980	353960	437790	594860	590310	677590	6.73577	6.56923	6.80453	6.60194	6.80951	7.03774	6.83241	7.12222
	0.444386	1.17647	A2RKS2	A2RKS2	tr|A2RKS2|A2RKS2_LACLM Histidinol dehydrogenase OS=Lactococcus lactis subsp. cremoris (strain MG1363) GN=hisD PE=3 SV=1		Histidinol dehydrogenase (HDH) (EC 1.1.1.23)	hisD llmg_1295	hisD	llmg_1295	E	llm:llmg_1295	484	1	4	4	12	47.581	435	0	12.538	8257800	317610	48947	42180	15095	41326	8603.6	7362.2	14379	139710	5.74316	5.76086	5.63917	5.90706	5.83285	5.53805	5.63095	5.76609
	0.988402	1.00474	A2RKS5	A2RKS5	sw|A2RKS5|HIS8_LACLM Histidinol-phosphate aminotransferase OS=Lactococcus lactis subsp. cremoris (strain MG1363) GN=hisC PE=3 SV=1		Histidinol-phosphate aminotransferase (EC 2.6.1.9) (Imidazole acetol-phosphate transaminase)	hisC llmg_1298	hisC	llmg_1298	E	llm:llmg_1298	485	1	2	2	7.9	40.539	356	0	4.7564	2827900	201990	37989	65125	28349	56283	0	0	14245	0	5.59376	5.70048	5.55308	5.63843	6.00155	5.57035	5.39014	5.53193
	0.135226	1.12523	A2RKT1	A2RKT1	tr|A2RKT1|A2RKT1_LACLM Ribonuclease R OS=Lactococcus lactis subsp. cremoris (strain MG1363) GN=vacB2 PE=3 SV=1		Ribonuclease R (RNase R) (EC 3.1.13.1)	vacB2 rnr llmg_1304	vacB2	llmg_1304	K	llm:llmg_1304	486	1	21	21	34.5	75.593	667	0	43.172	79581000	2040500	277460	408530	243990	295400	206300	118850	296050	193970	6.91133	6.82899	6.81237	6.8444	6.88517	6.93109	6.85017	6.93561
	0.425017	1.09279	A2RKT5	A2RKT5	tr|A2RKT5|A2RKT5_LACLM Acetolactate synthase large subunit OS=Lactococcus lactis subsp. cremoris (strain MG1363) GN=als PE=3 SV=1		Acetolactate synthase large subunit (EC 2.2.1.6)	als llmg_1309	als	llmg_1309	E	llm:llmg_1309	487	1	29	29	69.5	60.778	554	0	299.93	828420000	31862000	3593700	4692700	4991000	5070600	3288700	3386800	4278800	2559800	7.8844	7.86906	7.90217	7.9352	7.81053	7.98291	7.99592	7.95561
	0.23858	1.44963	A2RKT6	A2RKT6	tr|A2RKT6|A2RKT6_LACLM Uncharacterized protein OS=Lactococcus lactis subsp. cremoris (strain MG1363) GN=llmg_1310 PE=4 SV=1		Uncharacterized protein	llmg_1310		llmg_1310	S	llm:llmg_1310	488	1	8	8	27.5	48.108	418	0	53.024	81377000	7397900	879320	1229300	1038900	1150000	1101700	340140	1306600	351790	6.80884	6.84696	6.98477	7.15966	6.88745	6.74402	6.9779	6.54583
	0.3598	1.10542	A2RKT9	A2RKT9	tr|A2RKT9|A2RKT9_LACLM Uncharacterized protein OS=Lactococcus lactis subsp. cremoris (strain MG1363) GN=llmg_1314 PE=4 SV=1		Uncharacterized protein	llmg_1314		llmg_1314	S	llm:llmg_1314	489	1	7	7	16.3	58.526	535	0	21.668	22187000	853360	90632	164560	111100	175420	70718	34864	117980	88073	6.22978	6.40377	6.32114	6.38553	6.29146	6.30179	6.33351	6.23937
	0.636486	1.06664	A2RKU0	A2RKU0	tr|A2RKU0|A2RKU0_LACLM Putative RNA methyltransferase OS=Lactococcus lactis subsp. cremoris (strain MG1363) GN=llmg_1315 PE=3 SV=1		Putative RNA methyltransferase (EC 2.1.1.-)	llmg_1315		llmg_1315	J	llm:llmg_1315	490	1	20	20	50.2	52.03	456	0	96.854	156570000	5399100	866860	873290	628460	852790	379790	371670	761510	664740	7.23842	7.11774	7.18665	7.22984	7.05994	7.12564	7.18353	7.29146
	0.0726822	1.16041	A2RKU2	A2RKU2	sw|A2RKU2|NANE_LACLM Putative N-acetylmannosamine-6-phosphate 2-epimerase OS=Lactococcus lactis subsp. cremoris (strain MG1363) GN=nanE PE=3 SV=1		Putative N-acetylmannosamine-6-phosphate 2-epimerase (EC 5.1.3.9) (ManNAc-6-P epimerase)	nanE llmg_1317	nanE	llmg_1317	G	llm:llmg_1317	491	1	15	15	54.7	25.643	234	0	45.159	213200000	15229000	2219100	3344400	2117300	2139900	1557500	1151400	1650500	1048600	7.31748	7.40504	7.30192	7.35639	7.23442	7.32502	7.27293	7.29001
	0.0170077	1.374	A2RKV0	A2RKV0	tr|A2RKV0|A2RKV0_LACLM Spermidine/putrescine ABC transporter substrate binding OS=Lactococcus lactis subsp. cremoris (strain MG1363) GN=potD PE=4 SV=1		Spermidine/putrescine ABC transporter substrate binding	potD llmg_1325	potD	llmg_1325	P	llm:llmg_1325	492	1	10	10	48.2	40.572	355	0	102.2	64265000	4284300	570260	479160	548990	623720	634020	341930	800340	285920	6.64783	6.74225	6.76005	6.79537	6.88147	6.81984	6.94949	6.84665
	0.286607	1.11437	A2RKV3	A2RKV3	tr|A2RKV3|A2RKV3_LACLM Spermidine/putrescine import ATP-binding protein PotA OS=Lactococcus lactis subsp. cremoris (strain MG1363) GN=potA PE=3 SV=1		Spermidine/putrescine import ATP-binding protein PotA (EC 3.6.3.31)	potA llmg_1328	potA	llmg_1328	P	llm:llmg_1328	494	1	17	17	37.6	48.271	426	0	138.64	275430000	13772000	1704900	2582400	1660400	1937500	1931700	1343900	1592200	1018600	7.49841	7.34353	7.35062	7.45951	7.4526	7.4903	7.44738	7.44991
	0.160259	1.17755	A2RKV4	A2RKV4	sw|A2RKV4|MURB_LACLM UDP-N-acetylenolpyruvoylglucosamine reductase OS=Lactococcus lactis subsp. cremoris (strain MG1363) GN=murB PE=3 SV=1		UDP-N-acetylenolpyruvoylglucosamine reductase (EC 1.3.1.98) (UDP-N-acetylmuramate dehydrogenase)	murB llmg_1329	murB	llmg_1329	M	llm:llmg_1329	495	1	14	14	51.8	32.044	299	0	82.372	209380000	13959000	1220900	3380800	757900	1904700	4140900	749340	1117500	686720	7.37256	7.40488	7.2558	7.38207	7.34124	7.22396	7.32381	7.24239
	0.037989	1.29692	A2RKV6	A2RKV6	sw|A2RKV6|KHSE_LACLM Homoserine kinase OS=Lactococcus lactis subsp. cremoris (strain MG1363) GN=thrB PE=3 SV=1		Homoserine kinase (HK) (HSK) (EC 2.7.1.39)	thrB llmg_1331	thrB	llmg_1331	E	llm:llmg_1331	496	1	9	9	35.1	31.892	296	0	85.055	94994000	6785300	567550	1479000	543640	443530	1713000	369650	907690	761240	6.866	6.94208	6.96933	6.93431	7.10998	6.93776	7.05805	7.05759
	0.366252	1.08641	A2RKV7	A2RKV7	tr|A2RKV7|A2RKV7_LACLM Homoserine dehydrogenase OS=Lactococcus lactis subsp. cremoris (strain MG1363) GN=hom PE=3 SV=1		Homoserine dehydrogenase (EC 1.1.1.3)	hom llmg_1332	hom	llmg_1332	E	llm:llmg_1332	497	1	12	12	33.9	46.629	428	0	84.356	98094000	5162900	621380	963810	564940	600460	670090	360360	634590	747230	6.9364	7.04778	6.93878	6.98948	6.97864	6.98247	7.00578	7.08952
	0.0556576	1.27437	A2RKV9	A2RKV9	tr|A2RKV9|A2RKV9_LACLM FolC protein OS=Lactococcus lactis subsp. cremoris (strain MG1363) GN=folC PE=3 SV=1		FolC protein (EC 6.3.2.17)	folC llmg_1334	folC	llmg_1334	H	llm:llmg_1334	498	1	5	5	13.3	47.933	427	0	10.098	22609000	1027700	106230	179130	135090	150880	133700	46113	216730	59838	6.20769	6.37453	6.27563	6.28187	6.38609	6.35589	6.4715	6.34743
	0.0891281	1.13307	A2RKW1	A2RKW1	tr|A2RKW1|A2RKW1_LACLM Dihydropteroate synthase OS=Lactococcus lactis subsp. cremoris (strain MG1363) GN=folP PE=4 SV=1		Dihydropteroate synthase (EC 2.5.1.15)	folP llmg_1336	folP	llmg_1336	H	llm:llmg_1336	499	1	8	8	32.2	40.329	357	0	17.189	47907000	2177600	135510	288580	187770	447770	263550	176620	330530	347270	6.71969	6.63901	6.62938	6.6621	6.67469	6.70354	6.75455	6.73442
	0.762181	1.0392	A2RKW6	A2RKW6	tr|A2RKW6|A2RKW6_LACLM Dihydrofolate reductase OS=Lactococcus lactis subsp. cremoris (strain MG1363) GN=dfrA PE=3 SV=1		Dihydrofolate reductase (EC 1.5.1.3)	dfrA llmg_1342	dfrA	llmg_1342	H	llm:llmg_1342	501	1	6	6	31.5	19.803	168	0	14.379	19717000	1643100	300150	317400	212980	222650	131620	108850	242320	107140	6.30218	6.25681	6.33724	6.1858	6.20591	6.25773	6.40147	6.28373
	0.426781	1.21929	A2RKX0	A2RKX0	sw|A2RKX0|XPT_LACLM Xanthine phosphoribosyltransferase OS=Lactococcus lactis subsp. cremoris (strain MG1363) GN=xpt PE=3 SV=1		Xanthine phosphoribosyltransferase (XPRTase) (EC 2.4.2.22)	xpt llmg_1346	xpt	llmg_1346	F	llm:llmg_1346	502	1	8	8	44.2	21.725	197	0	26.691	62021000	5638300	553370	1490100	1008200	530040	457780	693880	377010	527820	6.70621	7.03571	6.88553	6.66631	6.58524	6.79113	6.8328	6.74017
	0.527974	1.10477	A2RKX1	A2RKX1	tr|A2RKX1|A2RKX1_LACLM ORF59 OS=Lactococcus lactis subsp. cremoris (strain MG1363) GN=llmg_1347 PE=4 SV=1		ORF59	llmg_1347 llmg_1359		llmg_1347 llmg_1359	K	llm:llmg_1347;llm:llmg_1359	503	1	5	5	38.3	10.774	94	0	17.299	31721000	5286900	884200	561930	613270	919640	867370	187750	738280	514400	6.56981	6.38335	6.44521	6.48816	6.6464	6.46656	6.4077	6.53896
	0.0228989	1.70008	A2RKX2	A2RKX2	tr|A2RKX2|A2RKX2_LACLM ORF46 OS=Lactococcus lactis subsp. cremoris (strain MG1363) GN=llmg_1348 PE=4 SV=1		ORF46 (ORF58)	llmg_1348 llmg_1360		llmg_1348 llmg_1360	S	llm:llmg_1348;llm:llmg_1360	504	1	3	3	26.4	14.079	121	0	4.3932	6947900	1389600	41703	423150	422920	239200	109620	0	112240	40760	5.86272	5.98609	5.96803	6.15063	5.70506	5.79636	5.87699	5.66719
	0.157879	1.10132	A2RKX4	A2RKX4	tr|A2RKX4|A2RKX4_LACLM Putative tellurium resistance protein OS=Lactococcus lactis subsp. cremoris (strain MG1363) GN=telC PE=4 SV=1		Putative tellurium resistance protein (TelC)	telC llmg_1350	telC	llmg_1350	T	llm:llmg_1350	506	1	12	12	55	21.591	191	0	46.862	507610000	46147000	6916800	7719200	5142000	6499100	5456400	4094100	5625500	4693500	7.66667	7.65856	7.723	7.69449	7.74482	7.77743	7.71002	7.67813
	0.177452	1.19328	A2RKX5	A2RKX5	tr|A2RKX5|A2RKX5_LACLM Putative tellurium resistance protein OS=Lactococcus lactis subsp. cremoris (strain MG1363) GN=telB PE=4 SV=1		Putative tellurium resistance protein (TelB)	telB llmg_1351	telB	llmg_1351	T	llm:llmg_1351	507	1	12	12	69.6	21.141	191	0	140.68	561720000	51066000	7403400	10117000	5868300	8527200	5316000	3418300	5287000	5127900	7.8129	7.69232	7.681	7.78327	7.62805	7.69985	7.58136	7.75325
	0.389581	1.06263	A2RKX6	A2RKX6	tr|A2RKX6|A2RKX6_LACLM Putative tellurium resistance protein OS=Lactococcus lactis subsp. cremoris (strain MG1363) GN=telA PE=4 SV=1		Putative tellurium resistance protein (TelA)	telA llmg_1352	telA	llmg_1352	T	llm:llmg_1352	508	1	23	23	96.1	23.129	207	0	260.52	1443700000	111060000	13069000	20830000	13069000	16922000	12104000	8908700	14482000	11671000	8.12281	8.1871	8.14628	8.20137	8.14295	8.08178	8.18887	8.13843
	0.230272	1.0977	A2RKX7	A2RKX7	tr|A2RKX7|A2RKX7_LACLM ORF53 OS=Lactococcus lactis subsp. cremoris (strain MG1363) GN=llmg_1353 PE=4 SV=1		ORF53 (Putative tellurite resistance protein)	llmg_1353		llmg_1353	P	llm:llmg_1353	509	1	36	36	76.7	40.682	365	0	323.31	2016400000	100820000	14664000	26831000	10544000	15470000	8933900	5154800	11022000	8199500	8.32883	8.24405	8.23482	8.23742	8.16844	8.21661	8.23251	8.26562
	0.172386	1.1336	A2RKX8	A2RKX8	tr|A2RKX8|A2RKX8_LACLM ORF52 OS=Lactococcus lactis subsp. cremoris (strain MG1363) GN=llmg_1354 PE=4 SV=1		ORF52	llmg_1354		llmg_1354	S	llm:llmg_1354	510	1	13	13	30.1	62.373	534	0	55.166	80403000	2436500	334600	412470	311110	421900	240800	210810	286350	218450	6.93217	6.96358	6.94025	6.88541	6.85768	6.80371	6.95258	6.88961
	0.248654	1.13715	A2RKX9	A2RKX9	tr|A2RKX9|A2RKX9_LACLM Uncharacterized protein OS=Lactococcus lactis subsp. cremoris (strain MG1363) GN=llmg_1355 PE=4 SV=1		Uncharacterized protein	llmg_1355		llmg_1355	S	llm:llmg_1355	511	1	9	9	42.1	30.745	273	0	37.303	65000000	3611100	352100	527820	451910	681930	366140	540050	422440	268750	6.80377	6.79294	6.92926	6.84424	6.76644	6.81897	6.85113	6.71039
	0.117394	1.16495	A2RKY0	A2RKY0	tr|A2RKY0|A2RKY0_LACLM ORF50 OS=Lactococcus lactis subsp. cremoris (strain MG1363) GN=llmg_1356 PE=4 SV=1		ORF50	llmg_1356		llmg_1356	S	llm:llmg_1356	512	1	11	11	31.5	41.907	368	0	32.286	136410000	7578100	515470	2067800	870330	1628000	683330	543970	610340	658880	7.09079	7.16101	7.11711	7.19841	7.01127	7.05019	7.13104	7.10958
	0.672067	1.04272	A2RKY1	A2RKY1	tr|A2RKY1|A2RKY1_LACLM ORF49 OS=Lactococcus lactis subsp. cremoris (strain MG1363) GN=llmg_1357 PE=4 SV=1		ORF49	llmg_1357		llmg_1357	S	llm:llmg_1357	513	1	16	16	47.2	45.399	398	0	65.994	105810000	4232300	341260	1348100	369180	549480	735590	227550	464140	197070	6.95267	7.06937	6.99125	6.93785	6.93854	6.99017	7.07375	7.02135
	0.750935	1.12991	A2RL29	A2RL29	sw|A2RL29|GUAC_LACLM GMP reductase OS=Lactococcus lactis subsp. cremoris (strain MG1363) GN=guaC PE=3 SV=1		GMP reductase (EC 1.7.1.7) (Guanosine 5'-monophosphate oxidoreductase) (Guanosine monophosphate reductase)	guaC llmg_1412	guaC	llmg_1412	F	llm:llmg_1412	517	1	3	3	10.9	35.814	329	0	16.331	15591000	742410	80761	189740	106180	83238	7212.2	73800	118280	83198	6.1026	6.28769	6.22699	6.13418	5.67759	6.34494	6.24576	6.27098
	0.0842736	1.17058	A2RL31	A2RL31	tr|A2RL31|A2RL31_LACLM Putative N-acetylglucosamine catabolic protein OS=Lactococcus lactis subsp. cremoris (strain MG1363) GN=nagD PE=4 SV=1		Putative N-acetylglucosamine catabolic protein	nagD llmg_1414	nagD	llmg_1414	G	llm:llmg_1414	518	1	9	9	35.8	28.221	257	0	59.543	109780000	9148600	1312500	1930900	1405300	1434300	738860	563020	1065300	698570	7.02057	7.06405	7.07254	7.06941	6.93347	6.94521	7.06662	7.00766
	0.206917	1.14466	A2RL32	A2RL32	tr|A2RL32|A2RL32_LACLM Uncharacterized protein OS=Lactococcus lactis subsp. cremoris (strain MG1363) GN=llmg_1415 PE=4 SV=1		Uncharacterized protein	llmg_1415		llmg_1415	I	llm:llmg_1415	519	1	8	8	31.7	29.025	243	0	25.686	37898000	2368600	334290	498620	221710	473350	122900	127520	300570	289680	6.5618	6.60969	6.5498	6.60762	6.49013	6.43422	6.56101	6.60886
	0.793503	1.05952	A2RL35	A2RL35	tr|A2RL35|A2RL35_LACLM Coproporphyrinogen III oxidase OS=Lactococcus lactis subsp. cremoris (strain MG1363) GN=hemN PE=4 SV=1		Coproporphyrinogen III oxidase (EC 1.3.3.3)	hemN llmg_1418	hemN	llmg_1418	H	llm:llmg_1418	520	1	3	3	10.3	43.5	379	0	4.6395	7923000	440170	54615	71787	40483	87386	22203	19270	72328	72093	5.86661	5.82736	5.88004	5.93442	5.85872	5.60351	5.92755	6.0182
	0.663103	1.07244	A2RL40	A2RL40	sw|A2RL40|TPIS_LACLM Triosephosphate isomerase OS=Lactococcus lactis subsp. cremoris (strain MG1363) GN=tpiA PE=3 SV=1		Triosephosphate isomerase (TIM) (TPI) (EC 5.3.1.1) (Triose-phosphate isomerase)	tpiA llmg_1424	tpiA	llmg_1424	G	llm:llmg_1424	521	1	17	17	65.9	26.933	252	0	265.08	2442800000	244280000	27791000	41996000	29948000	38754000	21920000	19716000	28037000	36117000	8.33498	8.23687	8.36985	8.43014	8.3374	8.36363	8.27221	8.52008
	0.876782	1.0553	A2RL45	A2RL45	tr|A2RL45|A2RL45_LACLM L-lactate dehydrogenase OS=Lactococcus lactis subsp. cremoris (strain MG1363) GN=ldhX PE=3 SV=1		L-lactate dehydrogenase (L-LDH) (EC 1.1.1.27)	ldhX ldh llmg_1429	ldhX	llmg_1429	C	llm:llmg_1429	523	1	2	2	7.7	35.047	323	0	4.2507	5860100	488340	109950	28394	102910	0	56174	29427	84853	76634	5.8774	5.871	5.3464	5.74044	5.63007	5.63147	5.90048	5.57973
	0.726158	1.03582	A2RL46	A2RL46	tr|A2RL46|A2RL46_LACLM Riboflavin biosynthesis protein OS=Lactococcus lactis subsp. cremoris (strain MG1363) GN=ribC PE=3 SV=1		Riboflavin biosynthesis protein (EC 2.7.1.26) (EC 2.7.7.2)	ribC llmg_1430	ribC	llmg_1430	H	llm:llmg_1430	524	1	6	6	23	34.08	300	0	34.558	40366000	2124500	317460	379380	238110	321080	143030	144050	279030	302380	6.62443	6.52798	6.52076	6.56184	6.51638	6.56593	6.54157	6.67227
	0.0871365	1.27432	A2RL48	A2RL48	tr|A2RL48|A2RL48_LACLM Putative secreted protein OS=Lactococcus lactis subsp. cremoris (strain MG1363) GN=llmg_1432 PE=4 SV=1		Putative secreted protein	llmg_1432		llmg_1432	#N/A	llm:llmg_1432	526	1	4	4	25.9	25.249	239	0	12.068	41406000	4600600	741850	794120	604850	472400	754190	399250	638790	195160	6.62866	6.48606	6.58851	6.56384	6.74474	6.6201	6.74184	6.58149
	0.00416018	1.37577	A2RL55	A2RL55	tr|A2RL55|A2RL55_LACLM Fumarate reductase flavoprotein subunit OS=Lactococcus lactis subsp. cremoris (strain MG1363) GN=frdC PE=4 SV=1		Fumarate reductase flavoprotein subunit (EC 1.3.99.1)	frdC llmg_1441	frdC	llmg_1441	C	llm:llmg_1441	527	1	33	33	62.5	52.933	502	0	143.44	590620000	19052000	2540000	3236700	1815600	2509200	2206800	1583700	3048100	2112200	7.77409	7.63882	7.65503	7.68834	7.82577	7.82697	7.81273	7.84499
	0.0333277	1.44178	A2RL56	A2RL56	tr|A2RL56|A2RL56_LACLM PhnB-like protein OS=Lactococcus lactis subsp. cremoris (strain MG1363) GN=llmg_1442 PE=4 SV=1		PhnB-like protein	llmg_1442		llmg_1442	S	llm:llmg_1442	528	1	3	3	25.5	16.702	149	0	13.218	11703000	1170300	132710	205300	219080	252920	114740	54071	59356	132110	6.0391	6.21992	6.05926	6.2089	5.96245	6.00266	5.88794	6.03854
	0.362614	1.13791	A2RL58	A2RL58	tr|A2RL58|A2RL58_LACLM DNA helicase OS=Lactococcus lactis subsp. cremoris (strain MG1363) GN=pcrA PE=3 SV=1		DNA helicase (EC 3.6.4.12)	pcrA llmg_1445	pcrA	llmg_1445	L	llm:llmg_1445	529	1	24	24	44.5	86.084	758	0	100.08	180370000	4099300	557410	612340	500700	660450	441340	351530	540450	435060	7.24854	7.2189	7.2251	7.39097	7.12179	7.17762	7.26091	7.29877
	0.462962	1.10154	A2RL61	A2RL61	tr|A2RL61|A2RL61_LACLM Putative membrane protein OS=Lactococcus lactis subsp. cremoris (strain MG1363) GN=llmg_1448 PE=4 SV=1		Putative membrane protein (EC 6.1.1.6)	llmg_1448		llmg_1448	J	llm:llmg_1448	530	1	7	7	8.7	103.71	917	0	13.092	12919000	339960	48014	79736	37879	42125	38364	29407	28634	35805	6.01703	6.23325	6.06247	6.02461	6.10418	6.15272	6.08881	6.15966
	0.888352	1.01705	A2RL63	A2RL63	tr|A2RL63|A2RL63_LACLM FAD:protein FMN transferase OS=Lactococcus lactis subsp. cremoris (strain MG1363) GN=apbE PE=3 SV=1		FAD:protein FMN transferase (EC 2.7.1.180) (Flavin transferase)	apbE llmg_1450	apbE	llmg_1450	H	llm:llmg_1450	531	1	5	5	25.5	39.75	361	0	12.029	18289000	870920	94821	122190	91397	135690	109760	63257	117870	135940	6.25448	6.23917	6.19822	6.37099	6.22373	6.36307	6.28691	6.21854
	0.420939	1.08128	A2RL64	A2RL64	tr|A2RL64|A2RL64_LACLM DNA gyrase subunit A OS=Lactococcus lactis subsp. cremoris (strain MG1363) GN=gyrA PE=3 SV=1		DNA gyrase subunit A (EC 5.99.1.3)	gyrA llmg_1451	gyrA	llmg_1451	L	llm:llmg_1451	532	1	34	34	33.4	93.493	836	0	124.38	349640000	8965200	1560800	1651100	1126400	1262000	1057800	589180	1004600	713390	7.64787	7.49445	7.52468	7.51566	7.50541	7.54706	7.46252	7.53193
	0.17397	1.21705	A2RL65	A2RL65	tr|A2RL65|A2RL65_LACLM Putative amino-acid permease OS=Lactococcus lactis subsp. cremoris (strain MG1363) GN=llmg_1452 PE=4 SV=1		Putative amino-acid permease	llmg_1452		llmg_1452	E	llm:llmg_1452	533	1	3	3	8.8	53.95	489	0	7.3022	20982000	1614000	228840	374700	178050	88448	198010	113860	221330	210740	6.31965	6.29833	6.33102	6.15631	6.37105	6.2668	6.35835	6.45034
	0.658628	1.04921	A2RL66	A2RL66	tr|A2RL66|A2RL66_LACLM Oxidoreductase OS=Lactococcus lactis subsp. cremoris (strain MG1363) GN=llmg_1453 PE=4 SV=1		Oxidoreductase	llmg_1453		llmg_1453	G, M	llm:llmg_1453	534	1	6	6	28	23.169	211	0	15.11	56636000	5148700	530820	1396800	366820	713520	762700	461260	384540	532230	6.7039	6.84552	6.76641	6.7165	6.70848	6.66234	6.78605	6.79201
	0.66005	1.04129	A2RL76	A2RL76	sw|A2RL76|LEPA_LACLM Elongation factor 4 OS=Lactococcus lactis subsp. cremoris (strain MG1363) GN=lepA PE=3 SV=1		Elongation factor 4 (EF-4) (EC 3.6.5.n1) (Ribosomal back-translocase LepA)	lepA llmg_1463	lepA	llmg_1463	M	llm:llmg_1463	535	1	23	23	46.6	67.698	607	0	134.55	256490000	8273800	1115200	1436300	1074800	1210300	731420	644850	1156300	904600	7.42663	7.40988	7.34678	7.32523	7.31965	7.38571	7.41501	7.45844
	0.416703	1.35349	A2RL77	A2RL77	tr|A2RL77|A2RL77_LACLM Alpha-acetolactate decarboxylase OS=Lactococcus lactis subsp. cremoris (strain MG1363) GN=aldC PE=3 SV=1		Alpha-acetolactate decarboxylase (EC 4.1.1.5)	aldC llmg_1464	aldC	llmg_1464	Q	llm:llmg_1464	536	1	4	4	40.7	24.848	221	0	41.633	66658000	5554800	421380	1533900	944530	720370	461340	568150	660680	244420	6.83715	6.89704	7.03435	6.58252	6.6637	7.03945	6.633	6.48909
	0.873563	1.02689	A2RL78	A2RL78	tr|A2RL78|A2RL78_LACLM Putative UDP-N-acetylmuramyl tripeptide synthetase OS=Lactococcus lactis subsp. cremoris (strain MG1363) GN=murC2 PE=4 SV=1		Putative UDP-N-acetylmuramyl tripeptide synthetase (EC 6.3.2.13)	murC2 llmg_1465	murC2	llmg_1465	M	llm:llmg_1465	537	1	7	7	17.6	50.033	449	0	9.6284	52500000	2282600	168410	439250	190240	447170	586420	100280	202600	148230	6.76135	6.64594	6.71002	6.74611	6.6976	6.53083	6.83632	6.75257
	0.225089	2.56281	A2RL79	A2RL79	tr|A2RL79|A2RL79_LACLM Cobyric acid synthase OS=Lactococcus lactis subsp. cremoris (strain MG1363) GN=cobQ PE=4 SV=1		Cobyric acid synthase	cobQ llmg_1466	cobQ	llmg_1466	S	llm:llmg_1466	538	1	4	4	19.5	29.302	261	0	7.7624	30875000	2572900	239030	581700	241710	526310	276820	116930	413960	176460	6.3306	6.58748	6.38881	6.55657	6.57193	5.7146	6.54204	5.40001
	0.816166	1.03048	A2RL82	A2RL82	sw|A2RL82|NADE_LACLM NH(3)-dependent NAD(+) synthetase OS=Lactococcus lactis subsp. cremoris (strain MG1363) GN=nadE PE=3 SV=1		NH(3)-dependent NAD(+) synthetase (EC 6.3.1.5)	nadE llmg_1470	nadE	llmg_1470	H	llm:llmg_1470	539	1	17	17	67.5	30.149	274	0	68.321	278930000	18595000	2460300	3319900	2092300	2643600	1816400	1582400	2152300	2528200	7.52768	7.39665	7.39379	7.4878	7.35883	7.40596	7.43348	7.55549
	0.596781	1.06082	A2RL83	A2RL83	tr|A2RL83|A2RL83_LACLM Putative acetyltransferase OS=Lactococcus lactis subsp. cremoris (strain MG1363) GN=llmg_1471 PE=4 SV=1		Putative acetyltransferase	llmg_1471		llmg_1471	K	llm:llmg_1471	540	1	6	6	25.3	19.004	162	0	6.3221	45867000	4169800	512470	503320	619750	876560	370170	208350	645300	433830	6.54955	6.6206	6.71051	6.67028	6.64856	6.58986	6.68155	6.73353
	0.818533	1.01831	A2RL84	A2RL84	tr|A2RL84|A2RL84_LACLM Nicotinate phosphoribosyltransferase OS=Lactococcus lactis subsp. cremoris (strain MG1363) GN=pncB PE=3 SV=1		Nicotinate phosphoribosyltransferase (EC 6.3.4.21)	pncB llmg_1472	pncB	llmg_1472	H	llm:llmg_1472	541	1	26	26	53.9	55.913	490	0	95.508	422660000	15654000	1999200	3021900	1858800	2654600	1912500	1035000	1489400	1682500	7.57301	7.60217	7.61603	7.65556	7.56985	7.60699	7.55676	7.68165
	0.0789635	1.23923	A2RL88	A2RL88	sw|A2RL88|SYGB_LACLM Glycine--tRNA ligase beta subunit OS=Lactococcus lactis subsp. cremoris (strain MG1363) GN=glyS PE=3 SV=1		Glycine--tRNA ligase beta subunit (EC 6.1.1.14) (Glycyl-tRNA synthetase beta subunit) (GlyRS)	glyS llmg_1477	glyS	llmg_1477	J	llm:llmg_1477	543	1	31	31	46.5	75.641	673	0	303.38	972270000	27779000	4755600	4423500	3577200	4559400	3430800	1983100	3295000	1754400	8.08088	7.9546	7.97034	8.05173	7.94739	7.87516	7.99816	7.86423
	0.026425	1.35314	A2RL89	A2RL89	tr|A2RL89|A2RL89_LACLM Glycine--tRNA ligase alpha subunit OS=Lactococcus lactis subsp. cremoris (strain MG1363) GN=glyQ PE=3 SV=1		Glycine--tRNA ligase alpha subunit (EC 6.1.1.14) (Glycyl-tRNA synthetase alpha subunit) (GlyRS)	glyQ llmg_1478	glyQ	llmg_1478	J	llm:llmg_1478	544	1	15	15	53.3	36.055	317	0	63.374	278740000	17421000	1729900	3021200	2616600	3370200	1923200	1401100	1852400	1506700	7.4842	7.559	7.43696	7.47891	7.42575	7.33403	7.40907	7.26484
	0.169818	1.37234	A2RL98	A2RL98	sw|A2RL98|YBEY_LACLM Endoribonuclease YbeY OS=Lactococcus lactis subsp. cremoris (strain MG1363) GN=ybeY PE=3 SV=1		Endoribonuclease YbeY (EC 3.1.-.-)	ybeY llmg_1487	ybeY	llmg_1487	S	llm:llmg_1487	545	1	3	3	22.8	18.785	162	0	21.332	9422700	1570400	164690	349880	149590	454320	80903	83425	133240	154390	5.87097	6.02003	5.84368	6.21312	5.89197	5.81641	5.79993	5.88964
	0.724078	1.05479	A2RLA0	A2RLA0	tr|A2RLA0|A2RLA0_LACLM PhoH-like protein OS=Lactococcus lactis subsp. cremoris (strain MG1363) GN=phoH PE=4 SV=1		PhoH-like protein	phoH llmg_1489	phoH	llmg_1489	T	llm:llmg_1489	546	1	6	6	24.5	35.958	322	0	21.679	27073000	1504000	216640	379870	96722	153370	180840	178230	224290	74073	6.48763	6.48083	6.38694	6.4135	6.43358	6.54754	6.42711	6.26802
	0.0508746	4.59826	A2RLA1	A2RLA1	tr|A2RLA1|A2RLA1_LACLM Divalent metal cation transporter MntH OS=Lactococcus lactis subsp. cremoris (strain MG1363) GN=mntH PE=3 SV=1		Divalent metal cation transporter MntH	mntH llmg_1490	mntH	llmg_1490	P	llm:llmg_1490	547	1	2	2	4.1	55.861	510	0	7.6598	16556000	2069500	0	0	0	0	419500	330320	425470	894180	5.45147	5.51542	5.44006	5.6289	5.92971	6.46906	5.5445	6.74295
	0.376068	1.11236	A2RLA2	A2RLA2	sw|A2RLA2|RL27_LACLM 50S ribosomal protein L27 OS=Lactococcus lactis subsp. cremoris (strain MG1363) GN=rpmA PE=3 SV=1		50S ribosomal protein L27	rpmA llmg_1491	rpmA	llmg_1491	J	llm:llmg_1491	548	1	10	10	67	10.033	94	0	83.117	2247600000	374600000	32325000	56486000	50198000	52124000	53611000	32884000	49673000	47296000	8.27323	8.30468	8.31629	8.46787	8.44031	8.33574	8.38536	8.38566
	0.0733661	1.83555	A2RLA3	A2RLA3	tr|A2RLA3|A2RLA3_LACLM Uncharacterized protein OS=Lactococcus lactis subsp. cremoris (strain MG1363) GN=llmg_1492 PE=4 SV=1		Uncharacterized protein	llmg_1492		llmg_1492	J	llm:llmg_1492	549	1	2	2	23.4	12.217	111	0	13.196	9945600	2486400	99937	1193900	127850	228070	302190	67630	292610	174250	5.6389	5.47453	5.35594	5.78552	5.80111	5.65403	6.03003	5.8248
	0.5287	1.14659	A2RLA4	A2RLA4	sw|A2RLA4|RL21_LACLM 50S ribosomal protein L21 OS=Lactococcus lactis subsp. cremoris (strain MG1363) GN=rplU PE=3 SV=1		50S ribosomal protein L21	rplU llmg_1493	rplU	llmg_1493	J	llm:llmg_1493	550	1	12	12	63.5	11.423	104	0	87.125	928840000	185770000	14839000	41368000	22808000	41151000	14153000	14288000	12572000	24589000	7.8788	7.94559	7.9421	8.11866	7.85868	7.94154	7.75189	8.09541
	0.259744	1.38825	A2RLA5	A2RLA5	tr|A2RLA5|A2RLA5_LACLM Putative ABC transporter permease protein OS=Lactococcus lactis subsp. cremoris (strain MG1363) GN=llmg_1494 PE=4 SV=1		Putative ABC transporter permease protein	llmg_1494		llmg_1494	S	llm:llmg_1494	551	1	2	2	5.9	44.482	391	0	4.0293	4094300	682390	95299	89587	120290	0	74318	25908	141030	135950	5.62805	5.56908	5.43929	5.41339	5.35804	5.74767	5.8201	5.69387
	0.214277	1.76141	A2RLA6	A2RLA6	tr|A2RLA6|A2RLA6_LACLM Uncharacterized protein OS=Lactococcus lactis subsp. cremoris (strain MG1363) GN=llmg_1495 PE=4 SV=1		Uncharacterized protein	llmg_1495		llmg_1495	#N/A	llm:llmg_1495	552	1	2	2	14.4	15.546	132	0.0010091	3.4826	2225500	278190	26123	28902	92229	20813	18562	91563	0	0	5.89991	5.68888	5.77978	5.74596	5.21974	6.02065	5.42306	5.46763
	0.586708	1.08172	A2RLA8	A2RLA8	tr|A2RLA8|A2RLA8_LACLM Putative hydrolase OS=Lactococcus lactis subsp. cremoris (strain MG1363) GN=llmg_1497 PE=4 SV=1		Putative hydrolase	llmg_1497		llmg_1497	S	llm:llmg_1497	553	1	11	11	44.6	30.071	271	0	31.974	148160000	9259800	1158100	2037700	972720	1153800	739750	807550	1223700	1166500	7.08568	7.24876	7.10602	7.19659	7.02148	7.10595	7.13159	7.24157
	0.230704	1.43755	A2RLA9	A2RLA9	tr|A2RLA9|A2RLA9_LACLM Uncharacterized protein OS=Lactococcus lactis subsp. cremoris (strain MG1363) GN=llmg_1498 PE=4 SV=1		Uncharacterized protein	llmg_1498		llmg_1498	S	llm:llmg_1498	554	1	5	5	57.9	13.548	121	0	44.789	103620000	25906000	1736500	10215000	4511100	2338000	731170	1787900	1706300	2879600	6.77429	7.24524	7.04238	7.02633	6.74529	6.87643	6.78403	7.052
	0.94131	1.03334	A2RLB1	A2RLB1	tr|A2RLB1|A2RLB1_LACLM Putative methyltransferase OS=Lactococcus lactis subsp. cremoris (strain MG1363) GN=llmg_1500 PE=4 SV=1		Putative methyltransferase	llmg_1500		llmg_1500	S	llm:llmg_1500	555	1	3	3	13.5	25.591	229	0	4.7993	5562500	370830	98932	12910	6370.8	83312	27817	0	46403	95087	5.80842	5.64848	5.38969	6.16319	5.79686	5.60026	5.58651	5.96919
	0.548201	1.06237	A2RLB9	A2RLB9	tr|A2RLB9|A2RLB9_LACLM Dihydroorotase OS=Lactococcus lactis subsp. cremoris (strain MG1363) GN=pyrC PE=3 SV=1		Dihydroorotase (DHOase) (EC 3.5.2.3)	pyrC llmg_1508	pyrC	llmg_1508	F	llm:llmg_1508	556	1	18	18	61.7	45.568	423	0	126.08	432990000	22789000	3683000	4288600	2700800	2865500	3015100	1963300	2251400	2020900	7.59768	7.59949	7.64488	7.6508	7.73011	7.67413	7.54497	7.64875
	0.827568	1.02066	A2RLC0;A2RIW6	A2RLC0	sw|A2RLC0|PYRE_LACLM Orotate phosphoribosyltransferase OS=Lactococcus lactis subsp. cremoris (strain MG1363) GN=pyrE PE=3 SV=1		Orotate phosphoribosyltransferase (OPRT) (OPRTase) (EC 2.4.2.10);Uncharacterized protein	llmg_0612;pyrE llmg_1509	pyrE	llmg_0612;llmg_1509	F;L	llm:llmg_0612;llm:llmg_1509	557	2	14	14	69.4	22.591	209	0	66.551	534800000	35653000	5279900	7711600	3734900	5001300	3535900	2574700	3999700	3815100	7.74914	7.76417	7.72479	7.64066	7.63795	7.7292	7.70611	7.76998
	0.752503	1.03052	A2RLC1	A2RLC1	tr|A2RLC1|A2RLC1_LACLM Putative ABC transporter ATP-binding protein OS=Lactococcus lactis subsp. cremoris (strain MG1363) GN=llmg_1512 PE=4 SV=1		Putative ABC transporter ATP-binding protein	llmg_1512		llmg_1512	S	llm:llmg_1512	558	1	10	10	18.1	71.793	635	0	44.005	39076000	1085500	145060	180070	163150	118990	124120	72048	155310	126710	6.58944	6.55318	6.61019	6.57848	6.63082	6.50791	6.56445	6.68033
	0.00347523	1.28315	A2RLC3	A2RLC3	sw|A2RLC3|REX_LACLM Redox-sensing transcriptional repressor Rex OS=Lactococcus lactis subsp. cremoris (strain MG1363) GN=rex PE=3 SV=1		Redox-sensing transcriptional repressor Rex	rex llmg_1514	rex	llmg_1514	K	llm:llmg_1514	559	1	20	20	64.8	24.307	216	0	88.352	373550000	31129000	4631500	5922800	4521600	5708600	2147200	1732400	4277500	2187800	7.62872	7.59079	7.58031	7.61388	7.54632	7.46339	7.5102	7.46069
	0.206595	1.20815	A2RLC5	A2RLC5	tr|A2RLC5|A2RLC5_LACLM Glutamine--fructose-6-phosphate aminotransferase [isomerizing] OS=Lactococcus lactis subsp. cremoris (strain MG1363) GN=glmS PE=3 SV=1		Glutamine--fructose-6-phosphate aminotransferase [isomerizing] (EC 2.6.1.16) (D-fructose-6-phosphate amidotransferase) (GFAT) (Glucosamine-6-phosphate synthase) (Hexosephosphate aminotransferase) (L-glutamine--D-fructose-6-phosphate amidotransferase)	glmS llmg_1516	glmS	llmg_1516	M	llm:llmg_1516	560	1	39	39	67.4	65.827	605	0	323.31	1474800000	39858000	4338200	6587700	3874600	7156700	4304300	3005300	5371500	5219800	8.04481	8.0859	8.04786	8.2116	8.13004	8.10192	8.19156	8.29513
	0.46265	1.15501	A2RLD3	A2RLD3	tr|A2RLD3|A2RLD3_LACLM Pseudouridine synthase OS=Lactococcus lactis subsp. cremoris (strain MG1363) GN=rluD PE=3 SV=1		Pseudouridine synthase (EC 5.4.99.-)	rluD llmg_1524	rluD	llmg_1524	J	llm:llmg_1524	561	1	11	11	34.6	33.443	301	0	30.008	59653000	4971100	751840	656380	695370	394950	645490	452400	841830	532820	6.87937	6.57733	6.69836	6.86319	6.84831	6.7421	6.78044	6.89775
	0.976376	1.00332	A2RLD9	A2RLD9	tr|A2RLD9|A2RLD9_LACLM Riboflavin biosynthesis protein RibBA OS=Lactococcus lactis subsp. cremoris (strain MG1363) GN=ribA PE=3 SV=1		3,4-dihydroxy-2-butanone 4-phosphate synthase (DHBP synthase) (EC 4.1.99.12)];Riboflavin biosynthesis protein RibBA [Includes: GTP cyclohydrolase-2 (EC 3.5.4.25) (GTP cyclohydrolase II)	ribA ribBA llmg_1530	ribA	llmg_1530	H	llm:llmg_1530	562	1	27	27	60.1	44.589	398	0	116.63	257810000	10312000	1241000	1745200	1384100	1486800	1071900	830070	1360200	1193100	7.37206	7.35131	7.34382	7.47432	7.32658	7.38121	7.34347	7.48451
	0.0192891	1.21298	A2RLE0	A2RLE0	tr|A2RLE0|A2RLE0_LACLM RibB protein OS=Lactococcus lactis subsp. cremoris (strain MG1363) GN=ribB PE=4 SV=1		RibB protein (EC 2.5.1.9)	ribB llmg_1531	ribB	llmg_1531	H	llm:llmg_1531	563	1	11	11	47.4	23.507	215	0	41.458	116570000	8966600	841830	1518000	786910	1705200	1300100	656100	1360500	797900	7.069	7.00587	7.01381	6.98757	7.05729	7.14709	7.12192	7.08536
	0.661144	1.04223	A2RLE1	A2RLE1	tr|A2RLE1|A2RLE1_LACLM Riboflavin biosynthesis protein RibD OS=Lactococcus lactis subsp. cremoris (strain MG1363) GN=ribD PE=3 SV=1		Riboflavin biosynthesis protein RibD	ribD llmg_1532	ribD	llmg_1532	H	llm:llmg_1532	564	1	12	12	36.5	39.825	362	0	38.208	113650000	5166000	610330	941990	703190	770760	450180	374370	764390	550830	7.05127	7.00393	7.06498	7.1184	6.94893	7.06435	7.07544	7.07802
	0.0366504	1.25767	A2RLE3	A2RLE3	tr|A2RLE3|A2RLE3_LACLM DNA topoisomerase 4 subunit A OS=Lactococcus lactis subsp. cremoris (strain MG1363) GN=parC PE=3 SV=1		DNA topoisomerase 4 subunit A (EC 5.99.1.3) (Topoisomerase IV subunit A)	parC llmg_1534	parC	llmg_1534	L	llm:llmg_1534	565	1	16	16	27.2	92.907	824	0	77.93	64475000	1791000	181620	286690	197200	297360	182130	244180	221710	180060	6.72866	6.74286	6.86698	6.76695	6.81907	6.87526	6.9031	6.90629
	0.239231	1.76216	A2RLE4	A2RLE4	tr|A2RLE4|A2RLE4_LACLM ElaA protein OS=Lactococcus lactis subsp. cremoris (strain MG1363) GN=elaA PE=4 SV=1		ElaA protein (EC 2.3.1.-)	elaA llmg_1536	elaA	llmg_1536	S	llm:llmg_1536	566	1	4	4	40.9	17.171	149	0	6.6906	39961000	4440100	608220	737550	650260	436720	540180	330100	703980	433100	6.52532	6.65343	6.60214	5.8611	6.7523	6.58633	6.62952	6.65801
	0.384804	1.0536	A2RLE5	A2RLE5	tr|A2RLE5|A2RLE5_LACLM DNA polymerase III, epsilon chain OS=Lactococcus lactis subsp. cremoris (strain MG1363) GN=dnaQ PE=4 SV=1		DNA polymerase III, epsilon chain (EC 2.7.7.7)	dnaQ llmg_1537	dnaQ	llmg_1537	L	llm:llmg_1537	567	1	6	6	18.1	32.017	277	0	24.632	16366000	962680	117110	119490	143620	190340	86472	48883	150840	105920	6.22464	6.15758	6.23058	6.17114	6.19181	6.19265	6.23732	6.25285
	0.0731353	1.17299	A2RLE7	A2RLE7	tr|A2RLE7|A2RLE7_LACLM DNA topoisomerase 4 subunit B OS=Lactococcus lactis subsp. cremoris (strain MG1363) GN=parE PE=3 SV=1		DNA topoisomerase 4 subunit B (EC 5.99.1.3) (Topoisomerase IV subunit B)	parE llmg_1539	parE	llmg_1539	L	llm:llmg_1539	568	1	11	11	21	71.661	644	0	52.218	72755000	2273600	227340	268500	393660	246720	229330	167640	510090	230320	6.86024	6.81455	6.81029	6.862	6.87819	6.90323	6.98701	6.85582
	0.00954342	1.66016	A2RLF1	A2RLF1	tr|A2RLF1|A2RLF1_LACLM Ribonucleoside-diphosphate reductase OS=Lactococcus lactis subsp. cremoris (strain MG1363) GN=nrdE PE=3 SV=1		Ribonucleoside-diphosphate reductase (EC 1.17.4.1)	nrdE llmg_1543	nrdE	llmg_1543	F	llm:llmg_1543	569	1	33	33	51.9	81.518	722	0	187	1079300000	29171000	2699300	4420200	2683500	3373800	2736600	3622100	5398500	4237100	7.87412	7.92416	7.9211	7.90267	7.95444	8.16149	8.19932	8.18741
	0.00348064	2.99399	A2RLF2	A2RLF2	tr|A2RLF2|A2RLF2_LACLM Ribonucleoside-diphosphate reductase beta chain OS=Lactococcus lactis subsp. cremoris (strain MG1363) GN=nrdF PE=4 SV=1		Ribonucleoside-diphosphate reductase beta chain (EC 1.17.4.1)	nrdF llmg_1544	nrdF	llmg_1544	F	llm:llmg_1544	570	1	14	14	44	37.548	325	0	56.029	169180000	11279000	502500	1736400	665810	2064600	1250500	715500	2425300	1918300	6.66668	7.07769	6.89408	7.01149	7.40593	7.32885	7.30311	7.51705
	0.318662	1.17572	A2RLF3	A2RLF3	tr|A2RLF3|A2RLF3_LACLM Cell division protein FtsX OS=Lactococcus lactis subsp. cremoris (strain MG1363) GN=ftsX PE=3 SV=1		Cell division protein FtsX	ftsX llmg_1545	ftsX	llmg_1545	D	llm:llmg_1545	571	1	10	10	31.8	34.623	311	0	80.306	189570000	15797000	1322600	3013700	2000900	1524200	1832200	1950200	2620900	1532500	7.20812	7.23593	7.18532	7.39019	7.2777	7.43815	7.23195	7.35297
	0.22688	1.06887	A2RLF4	A2RLF4	tr|A2RLF4|A2RLF4_LACLM Cell division ATP-binding protein OS=Lactococcus lactis subsp. cremoris (strain MG1363) GN=ftsE PE=4 SV=1		Cell division ATP-binding protein	ftsE llmg_1546	ftsE	llmg_1546	D	llm:llmg_1546	572	1	17	17	63	25.787	230	0	85.228	315270000	26272000	3313100	5370300	3332100	4059400	2632100	1892700	2902700	2770200	7.50004	7.43596	7.46839	7.44852	7.47449	7.47154	7.48189	7.54069
	0.88746	1.03079	A2RLF5	A2RLF5	sw|A2RLF5|RF2_LACLM Peptide chain release factor 2 OS=Lactococcus lactis subsp. cremoris (strain MG1363) GN=prfB PE=3 SV=1		Peptide chain release factor 2 (RF-2)	prfB llmg_1547	prfB	llmg_1547	J	llm:llmg_1547	573	1	12	12	32.9	41.546	365	0	25.025	69849000	4108800	768850	447060	305930	716480	345560	351820	488940	684110	6.90875	6.77018	6.70201	6.98598	6.83432	6.74683	6.73243	7.00065
	0.580698	1.09173	A2RLF8	A2RLF8	sw|A2RLF8|Y1550_LACLM UPF0374 protein llmg_1550 OS=Lactococcus lactis subsp. cremoris (strain MG1363) GN=llmg_1550 PE=3 SV=1		UPF0374 protein llmg_1550	llmg_1550		llmg_1550	J	llm:llmg_1550	574	1	5	5	35.2	21.357	176	0	14.886	36037000	3276100	633580	275870	384510	731500	204130	219870	484360	342280	6.56009	6.57156	6.49922	6.63217	6.39512	6.48127	6.55985	6.67434
	0.679715	1.40096	A2RLG3	A2RLG3	sw|A2RLG3|WHIA_LACLM Putative sporulation transcription regulator WhiA OS=Lactococcus lactis subsp. cremoris (strain MG1363) GN=whiA PE=3 SV=1		Putative sporulation transcription regulator WhiA	whiA llmg_1555	whiA	llmg_1555	K	llm:llmg_1555	575	1	2	2	6.2	34.547	305	0	4.1875	30308000	2164900	0	474890	451170	561220	269330	0	383280	24981	5.45845	5.72236	5.53084	5.4109	6.57642	5.70799	5.39828	5.02555
	0.493022	1.15716	A2RLG4	A2RLG4	tr|A2RLG4|A2RLG4_LACLM Putative gluconeogenesis factor OS=Lactococcus lactis subsp. cremoris (strain MG1363) GN=llmg_1556 PE=3 SV=1		Putative gluconeogenesis factor	llmg_1556		llmg_1556	S	llm:llmg_1556	576	1	9	9	35.8	35.707	327	0	48.053	64760000	3597800	571770	522230	470600	670290	324910	172770	481570	383610	6.72848	6.74401	6.7511	7.04532	6.73958	6.68234	6.71952	6.87391
	0.0170406	1.19044	A2RLG5	A2RLG5	sw|A2RLG5|Y1557_LACLM Nucleotide-binding protein llmg_1557 OS=Lactococcus lactis subsp. cremoris (strain MG1363) GN=llmg_1557 PE=3 SV=1		Nucleotide-binding protein llmg_1557	llmg_1557		llmg_1557	S	llm:llmg_1557	577	1	14	14	45.8	33.644	295	0	27.278	105530000	5554300	774780	1055300	782180	871290	577710	435750	696300	360990	7.0917	7.055	7.02837	7.02808	6.96712	6.93103	6.98751	7.01465
	0.0961931	2.63231	A2RLG6	A2RLG6	tr|A2RLG6|A2RLG6_LACLM Cardiolipin synthase OS=Lactococcus lactis subsp. cremoris (strain MG1363) GN=clsA PE=3 SV=1		Cardiolipin synthase (CL synthase) (EC 2.7.8.-)	clsA llmg_1558	clsA	llmg_1558	I	llm:llmg_1558	578	1	5	5	12.3	55.833	481	0	5.2075	19696000	984790	162100	279530	138640	180040	66375	70026	29512	58569	6.34197	6.41923	6.42451	6.35461	6.23598	6.24199	5.34459	6.03639
	0.985029	1.00325	A2RLH5	A2RLH5	tr|A2RLH5|A2RLH5_LACLM PTS system, fructose specific IIBC components OS=Lactococcus lactis subsp. cremoris (strain MG1363) GN=fruA PE=4 SV=1		PTS system, fructose specific IIBC components (EC 2.7.1.69)	fruA llmg_1568	fruA	llmg_1568	G	llm:llmg_1568	579	1	9	9	16.2	66.128	634	0	22.525	19532000	1028000	129300	162400	103760	120350	98832	98822	163470	151070	6.21021	6.26141	6.31858	6.40235	6.18475	6.46353	6.26081	6.27782
	0.598484	1.19043	A2RLH6	A2RLH6	tr|A2RLH6|A2RLH6_LACLM Tagatose-6-phosphate kinase OS=Lactococcus lactis subsp. cremoris (strain MG1363) GN=fruC PE=3 SV=1		Tagatose-6-phosphate kinase (EC 2.7.1.144)	fruC llmg_1569	fruC	llmg_1569	G	llm:llmg_1569	580	1	5	5	19.3	33.585	305	0	17.618	17597000	926170	203240	94469	123980	104530	135240	52692	191910	20104	6.34932	6.14333	6.12228	6.35835	6.28762	6.32137	6.25215	5.80932
	0.811927	1.11477	A2RLI5	A2RLI5	tr|A2RLI5|A2RLI5_LACLM DacB protein OS=Lactococcus lactis subsp. cremoris (strain MG1363) GN=dacB PE=4 SV=1		DacB protein (EC 3.4.16.4)	dacB llmg_1578	dacB	llmg_1578	M	llm:llmg_1578	581	1	3	3	22.6	27.34	248	0	4.909	15756000	1575600	280860	103080	241790	281680	325720	126280	167870	48286	6.23975	5.67454	6.35618	6.24492	6.33939	6.28794	6.22714	5.84967
	0.415375	1.15739	A2RLI6	A2RLI6	tr|A2RLI6|A2RLI6_LACLM Phosphoglycerate mutase OS=Lactococcus lactis subsp. cremoris (strain MG1363) GN=gpmB PE=4 SV=1		Phosphoglycerate mutase (EC 5.4.2.1)	gpmB llmg_1579	gpmB	llmg_1579	G	llm:llmg_1579	582	1	6	6	29.9	25.499	231	0	14.578	55149000	5013500	1134200	644720	580260	772570	586270	314980	500790	479710	6.91974	6.71811	6.71647	6.70158	6.75178	6.65748	6.58196	6.81076
	0.0554843	2.44272	A2RLI7	A2RLI7	tr|A2RLI7|A2RLI7_LACLM Uncharacterized protein OS=Lactococcus lactis subsp. cremoris (strain MG1363) GN=llmg_1580 PE=4 SV=1		Uncharacterized protein	llmg_1580		llmg_1580	S	llm:llmg_1580	583	1	3	3	25.8	18.555	159	0	22.56	13678000	2735600	0	762380	474490	124760	447990	249450	387520	288960	5.31737	5.52186	5.28056	5.51621	5.81373	5.44657	6.1799	5.74731
	0.693562	1.22099	A2RLI8	A2RLI8	sw|A2RLI8|Y1581_LACLM UPF0210 protein llmg_1581 OS=Lactococcus lactis subsp. cremoris (strain MG1363) GN=llmg_1581 PE=3 SV=1		UPF0210 protein llmg_1581	llmg_1581		llmg_1581	S	llm:llmg_1581	584	1	4	4	10.1	46.774	445	0	12.747	13567000	678360	0	194710	51772	85589	179980	15525	78580	72207	5.53996	6.13656	6.09754	6.22381	6.19176	6.1273	5.68569	6.33997
	0.923973	1.12798	A2RLI9	A2RLI9	tr|A2RLI9|A2RLI9_LACLM UPF0237 protein llmg_1582 OS=Lactococcus lactis subsp. cremoris (strain MG1363) GN=llmg_1582 PE=3 SV=1		UPF0237 protein llmg_1582	llmg_1582		llmg_1582	T	llm:llmg_1582	585	1	2	2	26.4	9.3257	87	0	32.21	30248000	10083000	1309800	0	2455200	2024000	906840	673640	1336000	1377200	5.42907	5.62357	6.78186	5.54411	4.78409	5.70824	6.5052	6.59028
	0.23049	1.61479	A2RLJ2	A2RLJ2	tr|A2RLJ2|A2RLJ2_LACLM Putative amidase OS=Lactococcus lactis subsp. cremoris (strain MG1363) GN=llmg_1585 PE=4 SV=1		Putative amidase	llmg_1585		llmg_1585	Q	llm:llmg_1585	586	1	2	2	12.3	21.533	195	0.0010256	3.7265	4212900	351070	0	0	97221	164130	0	0	89726	0	5.89162	5.38947	5.48762	5.65605	5.54798	5.73158	5.92473	6.05295
	0.525155	1.28133	A2RLJ3	A2RLJ3	tr|A2RLJ3|A2RLJ3_LACLM Ribonuclease R OS=Lactococcus lactis subsp. cremoris (strain MG1363) GN=vacB1 PE=3 SV=1		Ribonuclease R (RNase R) (EC 3.1.13.1)	vacB1 rnr llmg_1586	vacB1	llmg_1586	K	llm:llmg_1586	587	1	4	4	5.3	92.112	819	0	8.0317	23667000	622830	104130	109120	72426	68272	131850	7050.5	72972	57011	6.40759	6.39012	5.76666	6.38612	6.42839	6.3094	6.3063	6.33706
	0.969096	1.00332	A2RLJ5	A2RLJ5	tr|A2RLJ5|A2RLJ5_LACLM Thioredoxin reductase OS=Lactococcus lactis subsp. cremoris (strain MG1363) GN=trxB1 PE=3 SV=1		Thioredoxin reductase (EC 1.8.1.9)	trxB1 llmg_1588	trxB1	llmg_1588	O	llm:llmg_1588	589	1	12	12	49.4	33.95	308	0	83.564	207650000	13843000	1483400	3005800	1752500	2182000	1136700	1085700	1632600	1564900	7.26124	7.38102	7.24716	7.35085	7.28805	7.32098	7.28445	7.34104
	0.2146	1.2306	A2RLJ7	A2RLJ7	tr|A2RLJ7|A2RLJ7_LACLM Putative amino-acid ABC transporter ATP-binding protein OS=Lactococcus lactis subsp. cremoris (strain MG1363) GN=llmg_1590 PE=4 SV=1		Putative amino-acid ABC transporter ATP-binding protein	llmg_1590		llmg_1590	E	llm:llmg_1590	590	1	11	11	43.2	27.881	250	0	36.214	71413000	5100900	509480	1108300	391050	627570	387680	364200	746660	966000	6.90542	6.80197	6.842	6.65142	6.8337	6.82208	6.95155	6.95394
	0.294214	1.10709	A2RLJ9	A2RLJ9	tr|A2RLJ9|A2RLJ9_LACLM Amino acid ABC transporter substrate binding protein OS=Lactococcus lactis subsp. cremoris (strain MG1363) GN=llmg_1593 PE=4 SV=1		Amino acid ABC transporter substrate binding protein	llmg_1593		llmg_1593	E	llm:llmg_1593	591	1	10	10	50.4	30.769	282	0	27.649	66689000	3334400	459620	634670	348030	457640	277380	262570	556580	337940	6.83144	6.86986	6.6999	6.78618	6.85156	6.82956	6.86846	6.81453
	0.118972	1.12765	A2RLK1	A2RLK1	sw|A2RLK1|FTHS_LACLM Formate--tetrahydrofolate ligase OS=Lactococcus lactis subsp. cremoris (strain MG1363) GN=fhs PE=3 SV=1		Formate--tetrahydrofolate ligase (EC 6.3.4.3) (Formyltetrahydrofolate synthetase) (FHS) (FTHFS)	fhs llmg_1595	fhs	llmg_1595	F	llm:llmg_1595	592	1	31	31	59.8	59.515	555	0	103.67	444900000	15889000	2164100	2893000	2143800	2156000	1983100	1184800	1624200	1740400	7.65698	7.61824	7.64028	7.57475	7.68813	7.65258	7.62728	7.73094
	0.0410519	1.23699	A2RLK2	A2RLK2	sw|A2RLK2|Y1596_LACLM UPF0145 protein llmg_1596 OS=Lactococcus lactis subsp. cremoris (strain MG1363) GN=llmg_1596 PE=3 SV=1		UPF0145 protein llmg_1596	llmg_1596		llmg_1596	S	llm:llmg_1596	593	1	7	7	72.2	11.829	108	0	57.559	104720000	17453000	2578300	3449700	1995100	3347400	1384300	1017400	2089500	1591200	7.01628	6.98255	6.91107	7.05953	6.85125	6.9139	6.90594	6.92889
	0.529505	1.27833	A2RLK3	A2RLK3	tr|A2RLK3|A2RLK3_LACLM Uncharacterized protein OS=Lactococcus lactis subsp. cremoris (strain MG1363) GN=llmg_1597 PE=4 SV=1		Uncharacterized protein	llmg_1597		llmg_1597	P	llm:llmg_1597	594	1	3	3	28.4	16.834	148	0	12.444	6455700	922250	96180	233790	110530	152560	48286	39349	101520	140030	5.66937	6.00009	5.80864	5.67156	5.30463	5.66706	5.78642	5.96499
	0.512132	1.48616	A2RLN1	A2RLN1	tr|A2RLN1|A2RLN1_LACLM Transcriptional regulator, MarR family OS=Lactococcus lactis subsp. cremoris (strain MG1363) GN=rmaH PE=4 SV=1		Transcriptional regulator, MarR family	rmaH llmg_1627	rmaH	llmg_1627	K	llm:llmg_1627	597	1	3	3	18.2	17.733	154	0	6.6513	5648000	706000	33948	321600	45182	51087	33833	144000	76346	0	5.37293	6.18938	5.92978	5.36113	5.71296	6.16203	6.06465	5.60185
	0.339164	1.08199	A2RLN5	A2RLN5	tr|A2RLN5|A2RLN5_LACLM DNA gyrase subunit B OS=Lactococcus lactis subsp. cremoris (strain MG1363) GN=gyrB PE=3 SV=1		DNA gyrase subunit B (EC 5.99.1.3)	gyrB llmg_1631	gyrB	llmg_1631	L	llm:llmg_1631	600	1	33	33	54.4	72.591	651	0	146.18	329090000	10616000	1351500	1903300	1137800	2061900	1143000	688270	1349100	980970	7.51296	7.54155	7.45725	7.5816	7.43128	7.50617	7.52311	7.4959
	0.0187192	1.28529	A2RLN9	A2RLN9	tr|A2RLN9|A2RLN9_LACLM Putative ABC transporter ATP-binding protein OS=Lactococcus lactis subsp. cremoris (strain MG1363) GN=llmg_1635 PE=4 SV=1		Putative ABC transporter ATP-binding protein	llmg_1635		llmg_1635	V	llm:llmg_1635	602	1	3	3	10.6	28.221	254	0	54.298	11064000	921980	148460	187620	140660	149840	90485	66933	59211	78770	6.10438	6.0782	6.15045	6.008	5.98407	6.02015	5.94827	5.95254
	0.662114	1.11013	A2RLP5	A2RLP5	tr|A2RLP5|A2RLP5_LACLM Acetoin reductase OS=Lactococcus lactis subsp. cremoris (strain MG1363) GN=butA PE=4 SV=1		Acetoin reductase (EC 1.1.1.5)	butA llmg_1641	butA	llmg_1641	S	llm:llmg_1641	603	1	4	4	24.1	26.808	253	0	22.676	10816000	1081600	151030	184580	107170	248800	140020	40970	101760	107290	5.92664	5.92814	5.89221	6.15924	6.15448	5.81302	5.99846	6.12176
	0.920904	1.06551	A2RLP7	A2RLP7	tr|A2RLP7|A2RLP7_LACLM Rod shape-determining protein RodA OS=Lactococcus lactis subsp. cremoris (strain MG1363) GN=rodA PE=3 SV=1		Rod shape-determining protein RodA	rodA llmg_1643	rodA	llmg_1643	D	llm:llmg_1643	604	1	4	4	9.4	46.454	414	0	5.0937	31858000	2275600	378660	551810	72991	380820	221260	155480	91515	423060	6.36931	6.0627	6.39016	6.29021	5.55746	6.39993	6.62357	6.64165
	0.19392	1.68784	A2RLP9	A2RLP9	tr|A2RLP9|A2RLP9_LACLM General stress protein GSP13 OS=Lactococcus lactis subsp. cremoris (strain MG1363) GN=llmg_1645 PE=4 SV=1		General stress protein GSP13	llmg_1645		llmg_1645	J	llm:llmg_1645	605	1	3	3	15.4	17.979	156	0	4.8089	7880800	875650	49719	217460	80998	161100	55391	92841	145150	72998	5.76112	5.96352	5.87321	5.94759	5.24046	5.71311	5.94083	5.74171
	0.0311291	1.41472	A2RLQ0	A2RLQ0	tr|A2RLQ0|A2RLQ0_LACLM Peptidyl-prolyl cis-trans isomerase OS=Lactococcus lactis subsp. cremoris (strain MG1363) GN=ppiB PE=3 SV=1		Peptidyl-prolyl cis-trans isomerase (PPIase) (EC 5.2.1.8)	ppiB llmg_1646	ppiB	llmg_1646	O	llm:llmg_1646	606	1	12	12	73	21.645	196	0	68.624	192270000	17479000	2370800	4320700	1813600	3432500	1217600	836000	1942200	1545500	7.16441	7.41002	7.3104	7.30205	7.1233	7.11324	7.19654	7.15112
	0.87299	1.02254	A2RLQ1	A2RLQ1	tr|A2RLQ1|A2RLQ1_LACLM Putative hydrolase OS=Lactococcus lactis subsp. cremoris (strain MG1363) GN=llmg_1647 PE=4 SV=1		Putative hydrolase	llmg_1647		llmg_1647	S	llm:llmg_1647	607	1	8	8	36.9	30.338	268	0	17.39	56583000	3536400	379790	704520	353150	507010	255350	321330	737740	277530	6.7341	6.83436	6.68719	6.70194	6.61237	6.80945	6.81884	6.75566
	0.115427	1.70683	A2RLQ6	A2RLQ6	tr|A2RLQ6|A2RLQ6_LACLM Uncharacterized protein OS=Lactococcus lactis subsp. cremoris (strain MG1363) GN=llmg_1652 PE=3 SV=1		Uncharacterized protein	llmg_1652		llmg_1652	S	llm:llmg_1652	608	1	3	3	17.3	31.992	277	0	6.3228	6610200	550850	29883	50004	70398	63569	0	200970	65577	70446	5.29486	5.68054	5.66783	5.4246	5.68362	5.56525	5.78856	5.95918
	0.604146	1.07486	A2RLR6	A2RLR6	tr|A2RLR6|A2RLR6_LACLM Universal stress protein OS=Lactococcus lactis subsp. cremoris (strain MG1363) GN=uspA PE=3 SV=1		Universal stress protein	uspA llmg_1662	uspA	llmg_1662	T	llm:llmg_1662	611	1	4	4	34	15.742	141	0	62.727	50150000	6268800	1007200	1458500	782680	918920	531440	601320	388820	579960	6.69854	6.72209	6.6627	6.61681	6.62674	6.81815	6.60736	6.77329
	0.326653	1.16177	A2RLS5	A2RLS5	sw|A2RLS5|RL19_LACLM 50S ribosomal protein L19 OS=Lactococcus lactis subsp. cremoris (strain MG1363) GN=rplS PE=3 SV=1		50S ribosomal protein L19	rplS llmg_1671	rplS	llmg_1671	J	llm:llmg_1671	612	1	22	22	85.1	13.101	114	0	188.95	5165400000	860910000	109320000	141800000	98546000	167270000	79579000	63195000	105460000	95744000	8.68184	8.58221	8.59743	8.83277	8.61463	8.65287	8.55331	8.61295
	0.170488	3.16784	A2RLT1	A2RLT1	sw|A2RLT1|MRAY_LACLM Phospho-N-acetylmuramoyl-pentapeptide-transferase OS=Lactococcus lactis subsp. cremoris (strain MG1363) GN=mraY PE=3 SV=1		Phospho-N-acetylmuramoyl-pentapeptide-transferase (EC 2.7.8.13) (UDP-MurNAc-pentapeptide phosphotransferase)	mraY llmg_1678	mraY	llmg_1678	M	llm:llmg_1678	613	1	2	2	3.6	36.221	329	0	5.2433	95877000	9587700	631470	1880900	852580	1391600	1344700	931130	1272200	1283200	5.78225	5.61183	5.59677	5.58234	5.89685	5.88274	5.70678	7.08987
	0.263856	1.07965	A2RLT2	A2RLT2	tr|A2RLT2|A2RLT2_LACLM Penicillin-binding protein OS=Lactococcus lactis subsp. cremoris (strain MG1363) GN=pbpX PE=4 SV=1		Penicillin-binding protein	pbpX llmg_1679	pbpX	llmg_1679	M	llm:llmg_1679	614	1	15	15	22.7	83.712	765	0	100.59	62901000	1497600	205250	245310	163090	280020	157220	94476	204690	147590	6.7876	6.75351	6.72679	6.82934	6.79227	6.78386	6.85257	6.80168
	0.32093	1.242	A2RLT4	A2RLT4	sw|A2RLT4|RSMH_LACLM Ribosomal RNA small subunit methyltransferase H OS=Lactococcus lactis subsp. cremoris (strain MG1363) GN=rsmH PE=3 SV=1		Ribosomal RNA small subunit methyltransferase H (EC 2.1.1.199) (16S rRNA m(4)C1402 methyltransferase) (rRNA (cytosine-N(4)-)-methyltransferase RsmH)	rsmH mraW llmg_1681	rsmH	llmg_1681	M	llm:llmg_1681	615	1	7	7	32.2	36.05	317	0	21.763	26466000	2035800	278220	481710	117330	458600	277680	180720	99727	141840	6.41576	6.43494	6.26555	6.61909	6.3544	6.31482	6.22863	6.461
	0.608444	1.07338	A2RLT6	A2RLT6	tr|A2RLT6|A2RLT6_LACLM Putative membrane protein OS=Lactococcus lactis subsp. cremoris (strain MG1363) GN=llmg_1683 PE=4 SV=1		Putative membrane protein	llmg_1683		llmg_1683	S	llm:llmg_1683	616	1	2	2	14.5	19.919	173	0	27.778	68619000	22873000	3492500	4004800	2679800	3874300	2258800	1332100	2922200	2308300	6.79949	6.55132	6.73616	6.70919	6.76534	6.68982	6.69583	6.76816
	0.664995	1.05001	A2RLT8	A2RLT8	tr|A2RLT8|A2RLT8_LACLM DNA repair protein RecN OS=Lactococcus lactis subsp. cremoris (strain MG1363) GN=recN PE=3 SV=1		DNA repair protein RecN (Recombination protein N)	recN llmg_1685	recN	llmg_1685	L	llm:llmg_1685	617	1	17	17	34.8	62.869	555	0	83.387	124670000	4452600	604810	609260	575270	639980	449920	322590	693730	557050	7.11448	7.00182	7.12356	7.08632	7.04653	7.03447	7.14029	7.18966
	0.351966	1.15005	A2RLT9	A2RLT9	tr|A2RLT9|A2RLT9_LACLM Arginine repressor OS=Lactococcus lactis subsp. cremoris (strain MG1363) GN=ahrC PE=3 SV=1		Arginine repressor	ahrC argR llmg_1686	ahrC	llmg_1686	K	llm:llmg_1686	618	1	8	8	64.9	16.854	148	0	24.289	132100000	18871000	2092100	2200700	2252500	6729200	1323900	1303700	1710400	1258800	7.08831	7.09226	7.2683	7.04524	7.06908	7.15531	7.03197	6.9949
	0.357577	1.10988	A2RLU0	A2RLU0	tr|A2RLU0|A2RLU0_LACLM Uncharacterized protein OS=Lactococcus lactis subsp. cremoris (strain MG1363) GN=llmg_1687 PE=4 SV=1		Uncharacterized protein	llmg_1687		llmg_1687	J	llm:llmg_1687	619	1	6	6	20.9	29.579	268	0	13.693	45138000	3761500	435200	584860	404840	742450	408980	293000	400550	491590	6.7026	6.60203	6.55688	6.66227	6.61367	6.71217	6.63127	6.74776
	0.831618	1.16656	A2RLU2	A2RLU2	tr|A2RLU2|A2RLU2_LACLM Geranyltranstransferase OS=Lactococcus lactis subsp. cremoris (strain MG1363) GN=ispA PE=3 SV=1		Geranyltranstransferase (EC 2.5.1.10)	ispA llmg_1689	ispA	llmg_1689	H	llm:llmg_1689	620	1	2	2	9	33.465	301	0.0019743	3.0892	11807000	983930	65866	165500	161330	174530	145470	51481	16660	203090	6.00439	6.09576	5.18399	6.16456	6.07882	5.73819	5.50057	6.39876
	0.862005	1.15779	A2RLU3	A2RLU3	sw|A2RLU3|EX7S_LACLM Exodeoxyribonuclease 7 small subunit OS=Lactococcus lactis subsp. cremoris (strain MG1363) GN=xseB PE=3 SV=1		Exodeoxyribonuclease 7 small subunit (EC 3.1.11.6) (Exodeoxyribonuclease VII small subunit) (Exonuclease VII small subunit)	xseB llmg_1691	xseB	llmg_1691	L	llm:llmg_1691	621	1	2	2	43	8.9659	79	0.0038059	2.3192	9572100	2393000	367060	734820	1055100	0	0	31980	0	204110	5.37589	6.30044	6.42875	5.32338	5.37623	6.17736	5.57114	6.04922
	0.0335015	1.29792	A2RLU4	A2RLU4	sw|A2RLU4|EX7L_LACLM Exodeoxyribonuclease 7 large subunit OS=Lactococcus lactis subsp. cremoris (strain MG1363) GN=xseA PE=3 SV=1		Exodeoxyribonuclease 7 large subunit (EC 3.1.11.6) (Exodeoxyribonuclease VII large subunit) (Exonuclease VII large subunit)	xseA llmg_1692	xseA	llmg_1692	L	llm:llmg_1692	622	1	17	17	44.4	47.149	417	0	40.877	63512000	2540500	207680	454560	415550	347290	219000	139880	321920	434590	6.76552	6.68949	6.78653	6.71839	6.84546	6.80006	6.81355	6.95385
	0.196358	1.29723	A2RLU5	A2RLU5	sw|A2RLU5|FOLD_LACLM Bifunctional protein FolD OS=Lactococcus lactis subsp. cremoris (strain MG1363) GN=folD PE=3 SV=1		Bifunctional protein FolD [Includes: Methylenetetrahydrofolate dehydrogenase (EC 1.5.1.5);Methenyltetrahydrofolate cyclohydrolase (EC 3.5.4.9)]	folD llmg_1693	folD	llmg_1693	H	llm:llmg_1693	623	1	7	7	26.7	31.165	285	0	13.476	56290000	4020700	561960	791140	420910	420280	369790	324470	499490	632710	6.72498	6.7377	6.71447	6.53546	6.67639	6.7971	6.73154	6.95964
	0.0184646	1.43127	A2RLU6	A2RLU6	tr|A2RLU6|A2RLU6_LACLM Copper-potassium transporting ATPase B OS=Lactococcus lactis subsp. cremoris (strain MG1363) GN=copB PE=3 SV=1		Copper-potassium transporting ATPase B	copB llmg_1694	copB	llmg_1694	P	llm:llmg_1694	624	1	13	5	18.5	74.147	680	0	11.482	16866000	803140	90845	197840	119770	144310	58219	32688	109890	49580	6.24815	6.24978	6.33842	6.21285	6.17788	6.01372	6.17111	6.0636
	0.649365	1.34969	A2RLU9	A2RLU9	tr|A2RLU9|A2RLU9_LACLM Choline ABC transporter permease and substrate binding protein OS=Lactococcus lactis subsp. cremoris (strain MG1363) GN=choS PE=3 SV=1		Choline ABC transporter permease and substrate binding protein	choS llmg_1699	choS	llmg_1699	E	llm:llmg_1699	625	1	5	5	14.6	55.121	500	0	7.5971	13160000	822500	44115	79058	101240	233860	148590	24382	137130	54117	6.15984	5.411	5.58647	6.19128	6.19162	5.61075	6.37229	5.69488
	0.468085	1.117	A2RLV0	A2RLV0	tr|A2RLV0|A2RLV0_LACLM Choline ABC transporter ATP binding protein OS=Lactococcus lactis subsp. cremoris (strain MG1363) GN=choQ PE=4 SV=1		Choline ABC transporter ATP binding protein (EC 3.6.3.25)	choQ llmg_1700	choQ	llmg_1700	E	llm:llmg_1700	626	1	6	6	28.9	34.26	305	0	22.926	41122000	2937300	165100	430540	250600	870630	214410	242360	374720	388940	6.61631	6.50365	6.49282	6.57067	6.47968	6.60815	6.54964	6.7382
	0.317046	1.15158	A2RLV2	A2RLV2	tr|A2RLV2|A2RLV2_LACLM Glutathione reductase OS=Lactococcus lactis subsp. cremoris (strain MG1363) GN=gshR PE=4 SV=1		Glutathione reductase (EC 1.8.1.7)	gshR llmg_1702	gshR	llmg_1702	O	llm:llmg_1702	627	1	17	17	46	47.837	435	0	46.289	67535000	2412000	376080	388390	187340	443800	324340	222450	214700	254870	6.86288	6.77514	6.74697	6.81526	6.89836	6.84472	6.73203	6.97031
	0.0819719	1.50909	A2RLV6	A2RLV6	tr|A2RLV6|A2RLV6_LACLM Dipeptidase OS=Lactococcus lactis subsp. cremoris (strain MG1363) GN=pepV PE=4 SV=1		Dipeptidase (EC 3.5.1.18)	pepV llmg_1706	pepV	llmg_1706	E	llm:llmg_1706	629	1	23	23	45.6	51.911	472	0	125.24	534780000	20569000	1543200	4378100	2471400	1959700	2451800	1894800	3160600	2709100	7.51829	7.80973	7.69293	7.44775	7.72581	7.82938	7.81139	7.81698
	0.671389	1.06591	A2RLW6	A2RLW6	sw|A2RLW6|UVRC_LACLM UvrABC system protein C OS=Lactococcus lactis subsp. cremoris (strain MG1363) GN=uvrC PE=3 SV=1		UvrABC system protein C (Protein UvrC) (Excinuclease ABC subunit C)	uvrC llmg_1718	uvrC	llmg_1718	L	llm:llmg_1718	630	1	6	6	12.9	76.432	669	0	9.4854	20091000	627840	111040	132350	50344	76151	66006	35250	113740	42954	6.24932	6.2856	6.36071	6.17926	6.20039	6.22495	6.35904	6.4014
	0.0572462	4.81606	A2RLW8	A2RLW8	tr|A2RLW8|A2RLW8_LACLM Uridine phosphorylase OS=Lactococcus lactis subsp. cremoris (strain MG1363) GN=udp PE=3 SV=1		Uridine phosphorylase (EC 2.4.2.3)	udp llmg_1720	udp	llmg_1720	F	llm:llmg_1720	632	1	4	4	26.5	26.059	238	0	9.9231	15107000	1678500	173940	518210	73619	576920	68762	126870	140190	0	6.1786	6.46171	5.66262	6.4368	5.55561	6.11297	5.1175	5.22288
	0.90166	1.01533	A2RLX0	A2RLX0	tr|A2RLX0|A2RLX0_LACLM 30S ribosomal protein S1 OS=Lactococcus lactis subsp. cremoris (strain MG1363) GN=rpsA PE=4 SV=1		30S ribosomal protein S1	rpsA llmg_1724	rpsA	llmg_1724	J	llm:llmg_1724	633	1	57	57	82.8	44.709	408	0	323.31	6612200000	287490000	39957000	53984000	38853000	33395000	32847000	23694000	29580000	35178000	8.809	8.81505	8.79678	8.79213	8.81131	8.79895	8.66398	8.9123
	0.0274536	1.38639	A2RLX1	A2RLX1	sw|A2RLX1|MNMA_LACLM tRNA-specific 2-thiouridylase MnmA OS=Lactococcus lactis subsp. cremoris (strain MG1363) GN=mnmA PE=3 SV=2		tRNA-specific 2-thiouridylase MnmA (EC 2.8.1.13)	mnmA llmg_1725	mnmA	llmg_1725	J	llm:llmg_1725	634	1	13	13	42.6	41.979	376	0	39.709	97144000	5112900	404030	914020	454330	436060	620070	788130	895820	600410	6.88263	6.93637	6.84414	7.03072	6.98369	7.1002	7.0983	7.07922
	0.939729	1.03451	A2RLX2	A2RLX2	tr|A2RLX2|A2RLX2_LACLM Putative galactose-1-phosphate uridylyltransferase OS=Lactococcus lactis subsp. cremoris (strain MG1363) GN=llmg_1726 PE=4 SV=1		Putative galactose-1-phosphate uridylyltransferase (EC 2.7.7.10)	llmg_1726		llmg_1726	C	llm:llmg_1726	635	1	4	4	23	30.072	261	0	31.251	23744000	1696000	138570	445140	203110	148280	91446	175430	387310	106670	6.36605	6.50814	6.43412	5.98376	6.05246	6.5984	6.52089	6.06138
	0.776634	1.2391	A2RLX3	A2RLX3	tr|A2RLX3|A2RLX3_LACLM ABC transporter permease protein OS=Lactococcus lactis subsp. cremoris (strain MG1363) GN=llmg_1727 PE=4 SV=1		ABC transporter permease protein	llmg_1727		llmg_1727	S	llm:llmg_1727	636	1	3	3	5.5	99.802	883	0	8.4935	8740000	291330	253830	0	3912.2	8071.4	5866	4796.6	9213.4	5644.8	6.51522	5.65133	5.62894	5.54688	5.41632	6.10683	6.41903	5.77262
	0.434077	1.08349	A2RLX5	A2RLX5	tr|A2RLX5|A2RLX5_LACLM Copper/potassium-transporting ATPase OS=Lactococcus lactis subsp. cremoris (strain MG1363) GN=copA PE=3 SV=1		Copper/potassium-transporting ATPase (EC 3.6.3.4)	copA llmg_1729	copA	llmg_1729	P	llm:llmg_1729	637	1	5	5	9.4	77.489	720	0	13.22	9623800	331850	41473	56709	44608	60271	30019	17160	42116	39498	5.96658	5.92271	5.99547	6.06633	6.02633	5.94009	5.88786	5.95751
	0.73221	1.1083	A2RLX8	A2RLX8	tr|A2RLX8|A2RLX8_LACLM L-serine dehydratase alpha subunit OS=Lactococcus lactis subsp. cremoris (strain MG1363) GN=sdaA PE=4 SV=1		L-serine dehydratase alpha subunit (EC 4.3.1.17)	sdaA llmg_1732	sdaA	llmg_1732	E	llm:llmg_1732	639	1	2	2	8.4	29.717	287	0	8.6629	8438600	767140	121600	77639	108080	103710	112310	79358	46467	117980	5.98746	5.88925	5.99253	5.84536	6.09374	6.09771	5.61618	6.08561
	0.640916	1.2131	A2RLX9	A2RLX9	tr|A2RLX9|A2RLX9_LACLM L-serine dehydratase beta subunit OS=Lactococcus lactis subsp. cremoris (strain MG1363) GN=sdaB PE=4 SV=1		L-serine dehydratase beta subunit (EC 4.3.1.17)	sdaB llmg_1733	sdaB	llmg_1733	E	llm:llmg_1733	640	1	2	2	12.1	24.373	223	0.005571	1.9865	11927000	1192700	302090	67515	107920	194820	122460	42487	108370	247000	6.22963	5.5116	6.13488	6.12629	6.00753	6.00762	6.1878	6.13504
	0.0375023	1.21721	A2RLY0	A2RLY0	tr|A2RLY0|A2RLY0_LACLM NADH dehydrogenase OS=Lactococcus lactis subsp. cremoris (strain MG1363) GN=noxB PE=4 SV=1		NADH dehydrogenase (EC 1.6.99.3)	noxB llmg_1734	noxB	llmg_1734	C	llm:llmg_1734	641	1	32	32	45.9	74.093	667	0	323.31	1073400000	33545000	3340200	6672400	3786400	4260200	3416800	2852600	5437900	3778600	7.96113	7.95986	7.96758	8.02547	8.00539	8.03838	8.07598	8.13574
	0.0429675	1.55165	A2RLY1	A2RLY1	tr|A2RLY1|A2RLY1_LACLM NADH dehydrogenase OS=Lactococcus lactis subsp. cremoris (strain MG1363) GN=noxA PE=4 SV=1		NADH dehydrogenase (EC 1.6.99.3)	noxA llmg_1735	noxA	llmg_1735	C	llm:llmg_1735	642	1	9	9	19.8	45.989	419	0	21.197	68298000	3794300	608600	914760	426090	759230	199370	76735	454200	355340	6.92137	6.89248	6.7373	6.89323	6.59729	6.54127	6.73048	6.81218
	0.901242	1.06971	A2RLY3	A2RLY3	tr|A2RLY3|A2RLY3_LACLM Non-heme chloride peroxidase OS=Lactococcus lactis subsp. cremoris (strain MG1363) GN=cpo PE=4 SV=1		Non-heme chloride peroxidase (EC 1.11.1.10)	cpo llmg_1737	cpo	llmg_1737	S	llm:llmg_1737	643	1	2	2	10.1	30.659	267	0.001996	3.2468	7555700	581210	0	147200	37891	121040	95683	30153	90773	58471	5.34018	6.00834	5.81046	5.98423	6.05346	5.34297	6.02776	5.83608
	0.920472	1.01181	A2RLY6	A2RLY6	sw|A2RLY6|SYL_LACLM Leucine--tRNA ligase OS=Lactococcus lactis subsp. cremoris (strain MG1363) GN=leuS PE=3 SV=1		Leucine--tRNA ligase (EC 6.1.1.4) (Leucyl-tRNA synthetase) (LeuRS)	leuS llmg_1741	leuS	llmg_1741	J	llm:llmg_1741	644	1	30	30	39.9	93.789	829	0	154.6	425540000	12516000	1732800	2814600	1100400	1993300	1453000	937500	1297300	1187000	7.58392	7.64555	7.49424	7.68957	7.6192	7.54503	7.57236	7.65628
	0.584872	1.07394	A2RLY8	A2RLY8	tr|A2RLY8|A2RLY8_LACLM Ribose-phosphate pyrophosphokinase OS=Lactococcus lactis subsp. cremoris (strain MG1363) GN=prsA PE=3 SV=1		Ribose-phosphate pyrophosphokinase (RPPK) (EC 2.7.6.1) (5-phospho-D-ribosyl alpha-1-diphosphate) (Phosphoribosyl diphosphate synthase) (Phosphoribosyl pyrophosphate synthase) (P-Rib-PP synthase) (PRPP synthase) (PRPPase)	prsA prs llmg_1743	prsA	llmg_1743	F	llm:llmg_1743	645	1	17	17	55.6	35.529	324	0	176.93	1127700000	70479000	8349000	10413000	8788600	10183000	7077800	6392400	9536000	9739300	7.9757	8.03507	8.05192	8.05362	8.07846	7.94514	8.02967	8.18696
	0.203203	1.13505	A2RLY9	A2RLY9	tr|A2RLY9|A2RLY9_LACLM Signal recognition particle receptor FtsY OS=Lactococcus lactis subsp. cremoris (strain MG1363) GN=ftsY PE=3 SV=1		Signal recognition particle receptor FtsY (SRP receptor)	ftsY llmg_1744	ftsY	llmg_1744	U	llm:llmg_1744	646	1	17	17	45.1	51.064	459	0	106.05	144340000	7596700	876870	1357700	1256900	1122500	825580	635460	843660	677980	7.09719	7.16581	7.20501	7.06141	7.13245	7.21112	7.17975	7.22616
	0.35576	1.11802	A2RLZ1	A2RLZ1	tr|A2RLZ1|A2RLZ1_LACLM Putative hydrolase OS=Lactococcus lactis subsp. cremoris (strain MG1363) GN=llmg_1746 PE=4 SV=1		Putative hydrolase	llmg_1746		llmg_1746	S	llm:llmg_1746	647	1	10	10	36.4	30.175	269	0	22.295	78841000	4927500	632080	530380	507720	983320	449970	410840	1027500	385720	6.87876	6.95876	6.8659	6.97746	6.83918	6.82483	6.98992	6.83315
	0.353371	1.09619	A2RLZ6	A2RLZ6	tr|A2RLZ6|A2RLZ6_LACLM Alkaline phosphatase superfamily protein OS=Lactococcus lactis subsp. cremoris (strain MG1363) GN=llmg_1751 PE=4 SV=1		Alkaline phosphatase superfamily protein	llmg_1751		llmg_1751	M	llm:llmg_1751	649	1	17	17	29.1	81.993	722	0	96.492	127960000	4570000	413130	991310	521420	455970	917400	424110	538870	307740	7.1769	7.068	7.12555	7.01849	7.19103	7.13978	7.11764	7.10003
	0.593927	1.0526	A2RLZ7	A2RLZ7	tr|A2RLZ7|A2RLZ7_LACLM Chromosome partition protein Smc OS=Lactococcus lactis subsp. cremoris (strain MG1363) GN=smc PE=3 SV=1		Chromosome partition protein Smc	smc llmg_1752	smc	llmg_1752	D	llm:llmg_1752	650	1	13	13	11.8	132.39	1174	0	30.43	24493000	382700	57650	31686	54934	71326	39021	21520	52072	54488	6.43278	6.41435	6.34735	6.33411	6.45635	6.31748	6.4418	6.40202
	0.28918	1.33054	A2RLZ8	A2RLZ8	sw|A2RLZ8|RNC_LACLM Ribonuclease 3 OS=Lactococcus lactis subsp. cremoris (strain MG1363) GN=rnc PE=3 SV=1		Ribonuclease 3 (EC 3.1.26.3) (Ribonuclease III) (RNase III)	rnc llmg_1753	rnc	llmg_1753	K	llm:llmg_1753	651	1	6	6	26.4	26.184	231	0	9.9342	43204000	3323400	326330	614630	397840	439010	643060	222440	359630	320420	6.58152	6.54228	6.5618	6.53273	6.94547	6.7259	6.44279	6.60029
	0.510034	2.55253	A2RLZ9	A2RLZ9	tr|A2RLZ9|A2RLZ9_LACLM Ornithine carbamoyltransferase OS=Lactococcus lactis subsp. cremoris (strain MG1363) GN=argF PE=3 SV=1		Ornithine carbamoyltransferase (EC 2.1.3.3)	argF llmg_1754	argF	llmg_1754	E	llm:llmg_1754	652	1	2	2	5.4	37.778	333	0.0055453	1.9384	45749000	3267800	40677	51397	21427	37655	37720	3006100	23901	48955	5.65539	5.67143	5.69244	5.54177	5.41228	7.77819	5.35727	5.64118
	0.374899	1.1329	A2RM04	A2RM04	tr|A2RM04|A2RM04_LACLM Putative NADH-flavin reductase OS=Lactococcus lactis subsp. cremoris (strain MG1363) GN=llmg_1759 PE=4 SV=1		Putative NADH-flavin reductase	llmg_1759		llmg_1759	S	llm:llmg_1759	653	1	7	7	39.5	23.12	210	0	23.08	114950000	9579200	1766400	1428400	1302200	1018300	678640	551380	1641300	1192700	7.08336	6.98517	7.02102	6.96812	7.01026	6.95757	7.13761	7.169
	0.108708	1.14037	A2RM07	A2RM07	tr|A2RM07|A2RM07_LACLM Putative dehydrogenease / oxidoreductase OS=Lactococcus lactis subsp. cremoris (strain MG1363) GN=llmg_1762 PE=4 SV=1		Putative dehydrogenease / oxidoreductase	llmg_1762		llmg_1762	S	llm:llmg_1762	654	1	3	3	14.8	25.587	243	0	19.267	29920000	3740100	579460	671510	458190	593320	347490	286880	411640	391560	6.52568	6.5031	6.49265	6.47958	6.3868	6.51981	6.41551	6.4507
	0.809847	1.01922	A2RM09	A2RM09	tr|A2RM09|A2RM09_LACLM Methionine--tRNA ligase OS=Lactococcus lactis subsp. cremoris (strain MG1363) GN=metS PE=3 SV=1		Methionine--tRNA ligase (EC 6.1.1.10) (Methionyl-tRNA synthetase) (MetRS)	metS metG llmg_1764	metS	llmg_1764	J	llm:llmg_1764	656	1	34	34	56.3	75.832	662	0	236.81	689180000	17230000	2457700	3588900	1896000	2219200	2189200	1351600	1850600	1676400	7.86434	7.85782	7.80096	7.77462	7.90465	7.81594	7.79373	7.81651
	0.0880032	1.13605	A2RM10	A2RM10	tr|A2RM10|A2RM10_LACLM 3-exo-deoxyribonuclease OS=Lactococcus lactis subsp. cremoris (strain MG1363) GN=exoA PE=4 SV=1		3'-exo-deoxyribonuclease (EC 3.1.11.2)	exoA llmg_1765	exoA	llmg_1765	L	llm:llmg_1765	657	1	14	14	49.8	32.294	285	0	109.83	182310000	9115700	1072300	1802200	984810	1294000	1114900	782800	1318900	745760	7.28062	7.23088	7.17252	7.24849	7.25818	7.31505	7.26712	7.31374
	0.617274	1.20999	A2RM13	A2RM13	tr|A2RM13|A2RM13_LACLM Uncharacterized protein OS=Lactococcus lactis subsp. cremoris (strain MG1363) GN=llmg_1768 PE=3 SV=1		Uncharacterized protein	llmg_1768		llmg_1768	O	llm:llmg_1768	658	1	4	4	36.2	13.572	116	0	7.3036	22289000	2786200	456330	134620	410600	459490	290710	259290	386490	388630	6.41454	5.78559	6.38516	6.41981	6.2944	6.31048	6.33092	6.40042
+	0.00171362	3.67178	A2RM15	A2RM15	tr|A2RM15|A2RM15_LACLM NADH oxidase OS=Lactococcus lactis subsp. cremoris (strain MG1363) GN=noxC PE=4 SV=1		NADH oxidase (EC 1.6.-.-)	noxC llmg_1770	noxC	llmg_1770	C	llm:llmg_1770	659	1	3	3	4.9	59.544	547	0.0019268	2.5559	44720000	1542100	93586	277430	412880	668890	17716	25443	27057	19050	6.52059	6.7863	6.89497	6.82946	6.07243	6.14176	6.3786	6.17903
	0.168885	2.68431	A2RM18	A2RM18	tr|A2RM18|A2RM18_LACLM Uncharacterized protein OS=Lactococcus lactis subsp. cremoris (strain MG1363) GN=llmg_1773 PE=3 SV=1		Uncharacterized protein	llmg_1773		llmg_1773	S	llm:llmg_1773	660	1	9	9	73.4	8.5495	79	0	136.24	307840000	76960000	11831000	26586000	12635000	6476800	1421400	7121600	1585400	9303600	7.61984	7.67824	7.59932	7.32331	6.62047	7.61116	6.72692	7.54683
	0.720497	1.04223	A2RM22	A2RM22	tr|A2RM22|A2RM22_LACLM Acetyl-coenzyme A carboxylase carboxyl transferase subunit alpha OS=Lactococcus lactis subsp. cremoris (strain MG1363) GN=accA PE=3 SV=1		Acetyl-coenzyme A carboxylase carboxyl transferase subunit alpha (EC 6.4.1.2)	accA llmg_1777	accA	llmg_1777	I	llm:llmg_1777	661	1	10	10	45.1	29.028	264	0	134.51	192270000	13734000	2308400	1525200	1459500	2738600	1089900	774040	1951500	1886300	7.26444	7.26975	7.2711	7.26888	7.2159	7.14808	7.26271	7.37563
	0.0581089	1.12142	A2RM23	A2RM23	sw|A2RM23|ACCD_LACLM Acetyl-coenzyme A carboxylase carboxyl transferase subunit beta OS=Lactococcus lactis subsp. cremoris (strain MG1363) GN=accD PE=3 SV=1		Acetyl-coenzyme A carboxylase carboxyl transferase subunit beta (ACCase subunit beta) (Acetyl-CoA carboxylase carboxyltransferase subunit beta) (EC 6.4.1.2)	accD llmg_1778	accD	llmg_1778	I	llm:llmg_1778	662	1	14	14	52.8	31.802	288	0	82.09	216840000	15489000	2315200	3828500	1634900	1750500	1961800	1335700	1413800	1248200	7.25691	7.22634	7.3095	7.27759	7.34052	7.28756	7.33341	7.30792
	0.608938	1.0667	A2RM24	A2RM24	tr|A2RM24|A2RM24_LACLM Acetyl-CoA carboxylase biotin carboxylase subunit OS=Lactococcus lactis subsp. cremoris (strain MG1363) GN=accC PE=4 SV=1		Acetyl-CoA carboxylase biotin carboxylase subunit (EC 6.3.4.14)	accC llmg_1779	accC	llmg_1779	I	llm:llmg_1779	663	1	26	26	74.5	49.557	455	0	104.17	708020000	33715000	3823100	7485300	3173200	4472900	4711400	3416600	3961900	2670800	7.81776	7.80553	7.74298	7.89243	7.72599	7.84085	7.88668	7.91735
	0.580237	1.20217	A2RM26	A2RM26	sw|A2RM26|FABZ_LACLM 3-hydroxyacyl-[acyl-carrier-protein] dehydratase FabZ OS=Lactococcus lactis subsp. cremoris (strain MG1363) GN=fabZ PE=3 SV=1		3-hydroxyacyl-[acyl-carrier-protein] dehydratase FabZ (EC 4.2.1.59) ((3R)-hydroxymyristoyl-[acyl-carrier-protein] dehydratase) ((3R)-hydroxymyristoyl-ACP dehydrase) (Beta-hydroxyacyl-ACP dehydratase)	fabZ llmg_1781	fabZ	llmg_1781	I	llm:llmg_1781	664	1	3	3	25	15.923	144	0	5.09	31932000	4561700	4206600	97876	0	126110	38637	59570	0	32861	5.76898	5.52883	6.15934	5.73293	5.60689	5.75088	5.76704	5.7454
	0.264466	1.3807	A2RM27	A2RM27	tr|A2RM27|A2RM27_LACLM Acetyl-CoA carboxylase biotin carboxyl carrier protein OS=Lactococcus lactis subsp. cremoris (strain MG1363) GN=accB PE=4 SV=1		Acetyl-CoA carboxylase biotin carboxyl carrier protein (EC 6.4.1.2)	accB llmg_1782	accB	llmg_1782	I	llm:llmg_1782	665	1	3	3	18.7	16.406	155	0	22.985	57136000	9522600	1041800	3119100	1451700	925900	311090	769400	1019100	884580	6.63473	6.89098	6.78249	6.60663	6.32658	6.74685	6.59899	6.68201
	0.554734	1.11388	A2RM28	A2RM28	tr|A2RM28|A2RM28_LACLM 3-oxoacyl-[acyl-carrier-protein] synthase 2 OS=Lactococcus lactis subsp. cremoris (strain MG1363) GN=fabF PE=3 SV=1		3-oxoacyl-[acyl-carrier-protein] synthase 2 (EC 2.3.1.179)	fabF llmg_1783	fabF	llmg_1783	I	llm:llmg_1783	666	1	15	15	57.5	42.487	409	0	205.11	567220000	47268000	5676700	9612600	6543500	2635100	4090100	6362700	7518100	4829600	7.71543	7.87663	7.80724	7.73178	7.58126	7.83614	7.67566	7.85067
	0.299753	1.10659	A2RM29	A2RM29	tr|A2RM29|A2RM29_LACLM 3-oxoacyl-[acyl-carrier protein] reductase OS=Lactococcus lactis subsp. cremoris (strain MG1363) GN=fabG1 PE=4 SV=1		3-oxoacyl-[acyl-carrier protein] reductase (EC 1.1.1.100)	fabG1 llmg_1784	fabG1	llmg_1784	I	llm:llmg_1784	667	1	19	19	77.8	25.631	243	0	135.28	550030000	50003000	4971300	10950000	4844000	8231700	5482100	3990000	4961500	6572300	7.65976	7.78127	7.6655	7.67231	7.75767	7.79546	7.67334	7.72832
	0.750892	1.01631	A2RM30	A2RM30	tr|A2RM30|A2RM30_LACLM Malonyl CoA-acyl carrier protein transacylase OS=Lactococcus lactis subsp. cremoris (strain MG1363) GN=fabD PE=3 SV=1		Malonyl CoA-acyl carrier protein transacylase (EC 2.3.1.39)	fabD llmg_1785	fabD	llmg_1785	I	llm:llmg_1785	668	1	23	23	63.7	33.411	306	0	220.26	736390000	38757000	5033300	6431300	5048500	6477500	3635600	3063500	5280800	3787000	7.82963	7.80767	7.81577	7.85966	7.78471	7.83618	7.85716	7.86278
	0.0249174	3.86934	A2RM31	A2RM31	sw|A2RM31|ACP_LACLM Acyl carrier protein OS=Lactococcus lactis subsp. cremoris (strain MG1363) GN=acpP PE=3 SV=1		Acyl carrier protein (ACP)	acpP llmg_1786	acpP	llmg_1786	I	llm:llmg_1786	669	1	2	2	17.8	8.4012	73	0	7.153	211680000	105840000	8960200	40233000	24482000	16295000	1765900	3340200	4051400	6714500	6.98418	7.66834	7.611	7.34494	6.50165	6.94005	6.75683	7.05937
	0.839678	1.0357	A2RM32	A2RM32	sw|A2RM32|FABH_LACLM 3-oxoacyl-[acyl-carrier-protein] synthase 3 OS=Lactococcus lactis subsp. cremoris (strain MG1363) GN=fabH PE=3 SV=1		3-oxoacyl-[acyl-carrier-protein] synthase 3 (EC 2.3.1.180) (3-oxoacyl-[acyl-carrier-protein] synthase III) (Beta-ketoacyl-ACP synthase III) (KAS III)	fabH llmg_1787	fabH	llmg_1787	I	llm:llmg_1787	670	1	10	10	39.7	34.876	325	0	39.105	68711000	4907900	624550	814460	469220	471200	857040	383330	944260	343890	6.75787	7.03391	6.75408	6.83508	6.87723	6.7659	6.88477	6.7921
	0.0297869	1.52875	A2RM34	A2RM34	tr|A2RM34|A2RM34_LACLM Mannose-6-phosphate isomerase OS=Lactococcus lactis subsp. cremoris (strain MG1363) GN=pmi PE=3 SV=1		Mannose-6-phosphate isomerase (EC 5.3.1.8)	pmi llmg_1789	pmi	llmg_1789	G	llm:llmg_1789	672	1	13	13	42.2	35.536	315	0	28.185	68948000	3283200	325130	948670	554480	459860	195530	158370	266060	375140	6.76986	7.00766	6.93543	6.81149	6.66329	6.71151	6.62536	6.78694
	0.166765	1.35741	A2RM36	A2RM36	sw|A2RM36|RBFA_LACLM Ribosome-binding factor A OS=Lactococcus lactis subsp. cremoris (strain MG1363) GN=rbfA PE=3 SV=1		Ribosome-binding factor A	rbfA llmg_1791	rbfA	llmg_1791	J	llm:llmg_1791	673	1	7	7	35.3	13.417	119	0	14.428	117580000	29396000	5523500	3726700	4423900	2784400	2767200	2880200	2737900	4552000	7.14454	6.90119	7.10302	6.89275	7.09691	7.21434	7.01753	7.24356
	0.149957	1.1046	A2RM37	A2RM37	sw|A2RM37|IF2_LACLM Translation initiation factor IF-2 OS=Lactococcus lactis subsp. cremoris (strain MG1363) GN=infB PE=3 SV=1		Translation initiation factor IF-2	infB llmg_1792	infB	llmg_1792	J	llm:llmg_1792	674	1	57	57	59.1	104.58	950	0	323.31	1737100000	42368000	5648300	7537500	5207800	6273500	4713300	3599800	5199000	4188900	8.24132	8.16238	8.19593	8.2605	8.22087	8.28251	8.25346	8.27612
	0.742339	1.2013	A2RM38	A2RM38	tr|A2RM38|A2RM38_LACLM Putative ribosomal protein OS=Lactococcus lactis subsp. cremoris (strain MG1363) GN=llmg_1793 PE=4 SV=1		Putative ribosomal protein	llmg_1793		llmg_1793	J	llm:llmg_1793	675	1	3	3	35.6	11.159	101	0.0010111	3.5391	6915900	1152700	142350	0	222100	164310	95063	57650	237270	233920	5.59367	5.80739	5.9943	5.76338	5.44395	6.06849	6.08647	5.24122
	0.853209	1.01928	A2RM40	A2RM40	tr|A2RM40|A2RM40_LACLM Transcription termination/antitermination protein NusA OS=Lactococcus lactis subsp. cremoris (strain MG1363) GN=nusA PE=3 SV=1		Transcription termination/antitermination protein NusA	nusA llmg_1796	nusA	llmg_1796	K	llm:llmg_1796	676	1	33	33	69.9	42.893	382	0	199	488570000	23265000	3732400	4226200	2544100	3080400	2287800	1774600	2632700	2986900	7.66948	7.68243	7.63435	7.73132	7.64284	7.64801	7.65876	7.80114
	0.918296	1.06141	A2RM41	A2RM41	sw|A2RM41|RIMP_LACLM Ribosome maturation factor RimP OS=Lactococcus lactis subsp. cremoris (strain MG1363) GN=rimP PE=3 SV=1		Ribosome maturation factor RimP	rimP llmg_1797	rimP	llmg_1797	S	llm:llmg_1797	677	1	2	2	12.7	17.552	157	0.0037594	2.1586	6010900	1001800	256870	113600	167070	175350	45645	45102	67061	131110	6.08994	5.34701	5.88586	5.83408	5.52038	5.44265	6.25066	5.83967
	0.257529	1.10033	A2RM49	A2RM49	sw|A2RM49|DER_LACLM GTPase Der OS=Lactococcus lactis subsp. cremoris (strain MG1363) GN=der PE=3 SV=1		GTPase Der (GTP-binding protein EngA)	der engA llmg_1805	der	llmg_1805	S	llm:llmg_1805	678	1	24	24	57.3	48.909	436	0	66.883	378110000	19901000	2319700	3752800	2567100	2880500	1644100	2233900	2653700	1848800	7.55289	7.57987	7.59106	7.52937	7.515	7.62497	7.63688	7.64244
	0.578545	1.05606	A2RM51	A2RM51	tr|A2RM51|A2RM51_LACLM Nitroreductase family protein OS=Lactococcus lactis subsp. cremoris (strain MG1363) GN=llmg_1807 PE=4 SV=1		Nitroreductase family protein	llmg_1807		llmg_1807	C	llm:llmg_1807	679	1	10	10	51.7	26.938	240	0	23.505	27085000	2257100	221000	569390	346180	363970	148620	132090	250970	224850	6.35679	6.4993	6.4247	6.40223	6.32344	6.4447	6.38897	6.43115
	0.588891	1.17118	A2RM52	A2RM52	tr|A2RM52|A2RM52_LACLM Primosomal protein DnaI OS=Lactococcus lactis subsp. cremoris (strain MG1363) GN=dnaI PE=4 SV=1		Primosomal protein DnaI	dnaI llmg_1808	dnaI	llmg_1808	L	llm:llmg_1808	680	1	2	2	6.8	33.797	293	0.0010204	3.6425	3762200	235130	36860	42874	27791	40292	18239	7487.2	26893	34700	5.66304	5.92549	5.68087	5.59784	5.57036	5.87119	5.42516	5.72603
	0.201181	1.09401	A2RM53	A2RM53	tr|A2RM53|A2RM53_LACLM Chromosome replication initiation / membrane attachment protein OS=Lactococcus lactis subsp. cremoris (strain MG1363) GN=dnaB PE=4 SV=1		Chromosome replication initiation / membrane attachment protein (EC 3.6.1.-)	dnaB llmg_1809	dnaB	llmg_1809	L	llm:llmg_1809	681	1	3	3	9	44.869	391	0	4.2474	5540600	240900	25595	65662	24694	45106	16712	22948	30544	9637.4	5.75154	5.77195	5.78096	5.83975	5.8001	5.88317	5.80521	5.81181
	0.497382	1.17315	A2RM54	A2RM54	sw|A2RM54|NRDR_LACLM Transcriptional repressor NrdR OS=Lactococcus lactis subsp. cremoris (strain MG1363) GN=nrdR PE=3 SV=1		Transcriptional repressor NrdR	nrdR llmg_1810	nrdR	llmg_1810	K	llm:llmg_1810	682	1	8	8	42.6	17.374	148	0	24.122	70966000	10138000	766770	2249300	1153700	1213800	1478400	1119800	1195600	960690	6.6856	6.84938	6.92813	6.77563	6.86834	7.07463	6.89397	6.67921
	0.836594	1.08008	A2RM55	A2RM55	sw|A2RM55|TRMB_LACLM tRNA (guanine-N(7)-)-methyltransferase OS=Lactococcus lactis subsp. cremoris (strain MG1363) GN=trmB PE=3 SV=1		tRNA (guanine-N(7)-)-methyltransferase (EC 2.1.1.33) (tRNA (guanine(46)-N(7))-methyltransferase) (tRNA(m7G46)-methyltransferase)	trmB llmg_1811	trmB	llmg_1811	S	llm:llmg_1811	683	1	5	5	32.3	24.947	217	0	13.307	20560000	3426600	315700	709580	472070	586360	386650	103680	458260	394360	6.21743	6.30105	6.30923	6.25229	6.40844	5.7903	6.27999	6.46746
	0.186574	2.27034	A2RM56	A2RM56	tr|A2RM56|A2RM56_LACLM Putative kinase OS=Lactococcus lactis subsp. cremoris (strain MG1363) GN=llmg_1812 PE=4 SV=1		Putative kinase	llmg_1812		llmg_1812	M	llm:llmg_1812	684	1	5	5	32.3	29.58	257	0	7.5391	14344000	1103400	55887	161420	122450	135880	63801	171540	224020	168430	5.62856	6.20737	5.34156	6.30812	6.26029	6.31281	6.28226	6.05461
	0.401143	1.09519	A2RM57	A2RM57	tr|A2RM57|A2RM57_LACLM Uncharacterized protein OS=Lactococcus lactis subsp. cremoris (strain MG1363) GN=llmg_1813 PE=4 SV=1		Uncharacterized protein	llmg_1813		llmg_1813	S	llm:llmg_1813	685	1	8	8	94.1	9.834	85	0	66.351	298870000	74718000	9401800	19431000	10352000	5461100	8348800	6683900	10011000	5028600	7.46427	7.54559	7.47445	7.38374	7.37823	7.4292	7.39568	7.50698
	0.498461	1.37822	A2RM58	A2RM58	tr|A2RM58|A2RM58_LACLM Replicative DNA helicase OS=Lactococcus lactis subsp. cremoris (strain MG1363) GN=dnaC PE=3 SV=1		Replicative DNA helicase (EC 3.6.4.12)	dnaC llmg_1814	dnaC	llmg_1814	L	llm:llmg_1814	686	1	6	6	16	50.46	455	0	15.247	19442000	883730	171250	173790	78533	61263	97908	75688	109470	115830	6.35265	6.3066	6.37652	5.62953	6.21221	6.49823	6.1801	6.33203
	0.561134	1.08576	A2RM59	A2RM59	sw|A2RM59|RL9_LACLM 50S ribosomal protein L9 OS=Lactococcus lactis subsp. cremoris (strain MG1363) GN=rplI PE=3 SV=1		50S ribosomal protein L9	rplI llmg_1815	rplI	llmg_1815	J	llm:llmg_1815	687	1	22	22	78	16.352	150	0	128.65	727360000	90920000	13404000	12476000	8971400	17349000	9039200	6165900	11464000	12050000	7.83584	7.77901	7.79553	7.92617	7.85227	7.79673	7.82109	8.00941
	0.729873	1.03781	A2RM60	A2RM60	tr|A2RM60|A2RM60_LACLM RecJ-like protein OS=Lactococcus lactis subsp. cremoris (strain MG1363) GN=llmg_1816 PE=4 SV=1		RecJ-like protein	llmg_1816		llmg_1816	T	llm:llmg_1816	688	1	17	17	32	74.054	654	0	71.547	130140000	3827600	619840	728550	417870	574240	433400	335110	458630	259960	7.11177	7.14999	7.07784	7.13536	7.10267	7.09065	7.21013	7.00702
	0.748335	1.05887	A2RM61	A2RM61	tr|A2RM61|A2RM61_LACLM Putative beta-phosphoglucomutase OS=Lactococcus lactis subsp. cremoris (strain MG1363) GN=llmg_1817 PE=4 SV=1		Putative beta-phosphoglucomutase	llmg_1817		llmg_1817	S	llm:llmg_1817	689	1	5	5	22.2	26.572	234	0	15.516	51912000	3993200	725670	549520	550540	659290	320300	271230	442300	474380	6.76465	6.59406	6.70452	6.70796	6.65364	6.72607	6.59606	6.8948
	0.294487	1.57984	A2RM63	A2RM63	tr|A2RM63|A2RM63_LACLM Uncharacterized protein OS=Lactococcus lactis subsp. cremoris (strain MG1363) GN=llmg_1819 PE=4 SV=1		Uncharacterized protein	llmg_1819		llmg_1819	S	llm:llmg_1819	690	1	5	5	17.4	31.9	287	0	6.5327	15604000	975230	343900	78281	309640	30897	44075	28645	67608	72190	6.25171	6.20547	6.20623	5.54016	6.23995	6.1951	6.23363	6.32936
	0.0348363	1.33291	A2RM64	A2RM64	tr|A2RM64|A2RM64_LACLM Aspartokinase OS=Lactococcus lactis subsp. cremoris (strain MG1363) GN=thrA PE=3 SV=1		Aspartokinase (EC 2.7.2.4)	thrA llmg_1820	thrA	llmg_1820	E	llm:llmg_1820	691	1	26	26	57.1	49.56	450	0	83.37	269760000	10790000	1316900	1996100	1352800	2387800	683490	441960	1727400	883770	7.43623	7.49429	7.36573	7.53647	7.32282	7.26081	7.37012	7.37976
	0.36996	1.06674	A2RM66	A2RM66	tr|A2RM66|A2RM66_LACLM Uncharacterized protein OS=Lactococcus lactis subsp. cremoris (strain MG1363) GN=llmg_1822 PE=4 SV=1		Uncharacterized protein	llmg_1822		llmg_1822	S	llm:llmg_1822	692	1	7	7	19.7	51.491	462	0	29.93	36908000	2050400	360350	241050	239890	326720	282860	131430	255400	212750	6.58031	6.56173	6.57952	6.62439	6.59337	6.52399	6.50564	6.6107
	0.165929	1.20477	A2RM69	A2RM69	tr|A2RM69|A2RM69_LACLM Uncharacterized protein OS=Lactococcus lactis subsp. cremoris (strain MG1363) GN=llmg_1825 PE=4 SV=1		Uncharacterized protein	llmg_1825		llmg_1825	S	llm:llmg_1825	693	1	12	12	40.4	34.681	307	0	22.09	67651000	4228200	431000	528860	407550	740400	418990	356860	805390	539110	6.70798	6.82869	6.74945	6.88864	6.78516	6.93393	6.89592	6.88338
	0.270102	1.23564	A2RM70	A2RM70	tr|A2RM70|A2RM70_LACLM Uncharacterized protein OS=Lactococcus lactis subsp. cremoris (strain MG1363) GN=llmg_1826 PE=4 SV=1		Uncharacterized protein	llmg_1826		llmg_1826	K	llm:llmg_1826	694	1	6	6	16.2	47.072	426	0	19.201	19541000	930520	157920	183260	97598	233360	54923	38083	98359	67014	6.41639	6.16696	6.18241	6.36241	6.20243	6.08483	6.18461	6.28874
	0.0653299	1.14958	A2RM73	A2RM73	sw|A2RM73|MEND_LACLM 2-succinyl-5-enolpyruvyl-6-hydroxy-3-cyclohexene-1-carboxylate synthase OS=Lactococcus lactis subsp. cremoris (strain MG1363) GN=menD PE=3 SV=1		2-succinyl-5-enolpyruvyl-6-hydroxy-3-cyclohexene-1-carboxylate synthase (SEPHCHC synthase) (EC 2.2.1.9) (Menaquinone biosynthesis protein MenD)	menD llmg_1829	menD	llmg_1829	H	llm:llmg_1829	695	1	9	9	20.4	62.05	554	0	39.196	43651000	1505200	199290	167810	258970	212890	244370	115410	207700	98757	6.61196	6.56037	6.67051	6.6468	6.66706	6.70129	6.70642	6.65702
	0.352331	1.11303	A2RM75	A2RM75	tr|A2RM75|A2RM75_LACLM 1,4-dihydroxy-2-naphthoyl-CoA synthase OS=Lactococcus lactis subsp. cremoris (strain MG1363) GN=menB PE=3 SV=1		1,4-dihydroxy-2-naphthoyl-CoA synthase (DHNA-CoA synthase) (EC 4.1.3.36)	menB llmg_1831	menB	llmg_1831	H	llm:llmg_1831	696	1	14	14	58.9	30.894	280	0	158.5	490090000	37699000	3740200	9060500	5299700	4472300	3979700	3610300	4440800	3095500	7.59686	7.73527	7.71461	7.56104	7.71331	7.73745	7.681	7.66205
	0.657065	1.04798	A2RM76	A2RM76	tr|A2RM76|A2RM76_LACLM 2-succinylbenzoate--CoA ligase OS=Lactococcus lactis subsp. cremoris (strain MG1363) GN=menE PE=3 SV=1		2-succinylbenzoate--CoA ligase (EC 6.2.1.26) (o-succinylbenzoyl-CoA synthetase) (OSB-CoA synthetase)	menE llmg_1832	menE	llmg_1832	H	llm:llmg_1832	697	1	3	3	6	50.694	451	0.0010331	3.9447	7836900	290260	29881	56738	33950	52398	24891	11109	42071	39217	5.94162	5.86452	5.91255	5.81792	5.82381	5.78847	5.92134	5.92158
	0.582169	1.26917	A2RM77	A2RM77	tr|A2RM77|A2RM77_LACLM o-succinylbenzoate synthase OS=Lactococcus lactis subsp. cremoris (strain MG1363) GN=menC PE=3 SV=1		o-succinylbenzoate synthase (OSB synthase) (OSBS) (EC 4.2.1.113) (4-(2'-carboxyphenyl)-4-oxybutyric acid synthase) (o-succinylbenzoic acid synthase)	menC llmg_1833	menC	llmg_1833	H	llm:llmg_1833	698	1	2	2	7	41.843	370	0.0037915	2.2702	1565000	82368	12328	9377.8	30918	0	0	0	8893.7	20851	5.4195	5.95318	5.68386	5.6433	5.6294	6.17828	5.76092	5.54532
	0.628366	1.03541	A2RM87	A2RM87	tr|A2RM87|A2RM87_LACLM tRNA-specific adenosine deaminase OS=Lactococcus lactis subsp. cremoris (strain MG1363) GN=tadA PE=3 SV=1		tRNA-specific adenosine deaminase (EC 3.5.4.33)	tadA llmg_1843	tadA	llmg_1843	F, J	llm:llmg_1843	699	1	3	3	21.3	17.508	155	0.0010235	3.6763	5839800	583980	61365	127410	88587	91087	45327	39683	57476	73045	5.74382	5.76381	5.83598	5.71266	5.74829	5.72364	5.73604	5.78784
	0.311505	1.20124	A2RM89	A2RM89	tr|A2RM89|A2RM89_LACLM Metal-dependent hydrolase OS=Lactococcus lactis subsp. cremoris (strain MG1363) GN=llmg_1845 PE=4 SV=1		Metal-dependent hydrolase (EC 3.-.-.-)	llmg_1845		llmg_1845	S	llm:llmg_1845	700	1	4	4	21.2	28.047	250	0	4.8661	15362000	1396500	141300	501840	97227	176150	113210	106530	115910	144340	6.10343	6.39782	6.15912	6.08962	6.09332	6.12548	6.09899	6.11368
	0.20333	1.6669	A2RM93	A2RM93	tr|A2RM93|A2RM93_LACLM 5-methyltetrahydropteroyltriglutamate--homocysteine methyltransferase OS=Lactococcus lactis subsp. cremoris (strain MG1363) GN=metE2 PE=4 SV=1		5-methyltetrahydropteroyltriglutamate--homocysteine methyltransferase (EC 2.1.1.14)	metE2 llmg_1849	metE2	llmg_1849	E	llm:llmg_1849	701	1	6	6	19.5	42.552	369	0	7.9724	8493500	404450	36119	136100	23155	75782	41523	17243	72201	2332	5.59714	5.42566	5.62608	5.31068	5.46243	5.76624	6.07339	5.54513
	0.833514	1.11324	A2RM94	A2RM94	tr|A2RM94|A2RM94_LACLM Zinc-type alcohol dehydrogenase-like protein OS=Lactococcus lactis subsp. cremoris (strain MG1363) GN=qor PE=3 SV=1		Zinc-type alcohol dehydrogenase-like protein	qor llmg_1850	qor	llmg_1850	C	llm:llmg_1850	702	1	3	3	11.6	35.77	328	0	20.733	10967000	685440	93659	79605	40779	161770	92217	60532	80277	76599	5.67853	5.30533	5.28719	5.46877	5.4529	5.39367	6.00134	5.07827
	0.380903	1.09065	A2RM97	A2RM97	tr|A2RM97|A2RM97_LACLM ABC transporter ATP-binding and permease protein OS=Lactococcus lactis subsp. cremoris (strain MG1363) GN=llmg_1853 PE=3 SV=1		ABC transporter ATP-binding and permease protein	llmg_1853		llmg_1853	V	llm:llmg_1853	703	1	16	16	36.3	71.888	664	0	52.296	75445000	2514800	382750	389990	354980	263790	220950	206980	445370	250020	6.93236	6.96168	6.83436	6.87599	6.79595	6.84933	6.92927	6.87909
	0.502018	1.08946	A2RMA4	A2RMA4	tr|A2RMA4|A2RMA4_LACLM Cytochrome D ABC transporter ATP binding and permease protein OS=Lactococcus lactis subsp. cremoris (strain MG1363) GN=cydD PE=4 SV=1		Cytochrome D ABC transporter ATP binding and permease protein	cydD llmg_1861	cydD	llmg_1861	V	llm:llmg_1861	705	1	9	9	16.9	64.449	573	0	15.722	28468000	1016700	191240	229660	93612	111060	118820	98954	114670	58705	6.54627	6.54296	6.35746	6.41587	6.39616	6.40817	6.41531	6.49407
	0.0597123	1.41371	A2RMA5	A2RMA5	tr|A2RMA5|A2RMA5_LACLM Cytochrome D ABC transporter ATP binding and permease protein OS=Lactococcus lactis subsp. cremoris (strain MG1363) GN=cydC PE=4 SV=1		Cytochrome D ABC transporter ATP binding and permease protein	cydC llmg_1862	cydC	llmg_1862	V	llm:llmg_1862	706	1	5	5	12.4	65.418	591	0	29.413	20581000	791570	153890	172750	147810	134450	37227	41367	66844	37232	6.41726	6.34717	6.26562	6.35599	6.07871	6.33584	6.23676	6.13328
	0.604865	1.15072	A2RMA7	A2RMA7	tr|A2RMA7|A2RMA7_LACLM Cytochrome bd-I ubiquinol oxidase subunit I OS=Lactococcus lactis subsp. cremoris (strain MG1363) GN=cydA PE=4 SV=1		Cytochrome bd-I ubiquinol oxidase subunit I (EC 1.10.3.-)	cydA llmg_1864	cydA	llmg_1864	C	llm:llmg_1864	708	1	5	5	12.8	55.314	491	0	17.134	19439000	1619900	137260	496310	200310	387560	75306	103270	102790	117100	6.09188	6.37083	6.25583	6.30136	6.28682	6.35274	5.92315	6.2133
	0.277067	1.1821	A2RMA8	A2RMA8	sw|A2RMA8|DTPT_LACLM Di-/tripeptide transporter OS=Lactococcus lactis subsp. cremoris (strain MG1363) GN=dtpT PE=3 SV=1		Di-/tripeptide transporter	dtpT llmg_1865	dtpT	llmg_1865	G	llm:llmg_1865	709	1	5	5	7.2	54.79	497	0	11.8	109360000	9113600	1461800	1342100	785570	1002000	1575200	724880	1189900	1032000	6.87263	6.85602	6.9736	6.75157	7.0162	6.99454	6.87482	6.85889
	0.508026	1.073	A2RMC0	A2RMC0	tr|A2RMC0|A2RMC0_LACLM N utilization substance protein B homolog OS=Lactococcus lactis subsp. cremoris (strain MG1363) GN=nusB PE=3 SV=1		N utilization substance protein B homolog (Protein NusB)	nusB llmg_1878	nusB	llmg_1878	K	llm:llmg_1878	712	1	13	13	44.3	37.714	325	0	103.44	295790000	18487000	2764700	3823600	2112800	2188600	2477200	1374200	2720000	1026100	7.38762	7.4864	7.51311	7.49794	7.49748	7.46599	7.3459	7.45329
	0.578077	1.16996	A2RMC1	A2RMC1	tr|A2RMC1|A2RMC1_LACLM Uncharacterized protein OS=Lactococcus lactis subsp. cremoris (strain MG1363) GN=llmg_1879 PE=4 SV=1		Uncharacterized protein	llmg_1879		llmg_1879	S	llm:llmg_1879	713	1	5	5	42.9	14.656	133	0	12.511	71774000	11962000	1750200	1019000	224790	2732300	2742700	668800	1804400	1020000	6.94785	6.82751	6.6597	7.06588	6.99634	6.68956	6.8682	6.67415
	0.390478	1.08009	A2RMC2	A2RMC2	sw|A2RMC2|EFP_LACLM Elongation factor P OS=Lactococcus lactis subsp. cremoris (strain MG1363) GN=efp PE=3 SV=1		Elongation factor P (EF-P)	efp llmg_1880	efp	llmg_1880	J	llm:llmg_1880	714	1	10	10	61.1	20.739	185	0	53.25	239100000	29888000	3849000	4470800	4205800	6065400	1695900	2946400	3814700	2839800	7.27386	7.31283	7.33047	7.41969	7.25348	7.28832	7.3375	7.32373
	0.115559	2.05598	A2RMC3	A2RMC3	tr|A2RMC3|A2RMC3_LACLM Aminopeptidase P OS=Lactococcus lactis subsp. cremoris (strain MG1363) GN=pepP PE=3 SV=1		Aminopeptidase P (EC 3.4.11.9)	pepP llmg_1881	pepP	llmg_1881	E	llm:llmg_1881	715	1	2	2	6.8	39.775	352	0.001992	3.2191	2652600	139610	16525	46902	8133.9	14576	10335	5391.1	14914	22833	6.07248	5.72614	5.96259	5.39768	5.34305	5.69611	5.36152	5.50614
	0.268568	1.30191	A2RMC4	A2RMC4	tr|A2RMC4|A2RMC4_LACLM Ribosomal RNA small subunit methyltransferase A OS=Lactococcus lactis subsp. cremoris (strain MG1363) GN=rsmA PE=3 SV=1		Ribosomal RNA small subunit methyltransferase A (EC 2.1.1.182) (16S rRNA (adenine(1518)-N(6)/adenine(1519)-N(6))-dimethyltransferase) (16S rRNA dimethyladenosine transferase) (16S rRNA dimethylase) (S-adenosylmethionine-6-N', N'-adenosyl(rRNA) dimethyltransferase)	rsmA ksgA llmg_1882	rsmA	llmg_1882	J	llm:llmg_1882	716	1	5	5	21.1	33.393	294	0	10.218	29734000	1858400	316430	283730	130280	245840	202560	164620	220490	294430	6.36564	6.37225	6.37478	6.5271	6.30982	6.4747	6.70206	6.61152
	0.478056	1.16479	A2RMD5	A2RMD5	tr|A2RMD5|A2RMD5_LACLM Phosphate-specific transport system accessory protein PhoU OS=Lactococcus lactis subsp. cremoris (strain MG1363) GN=phoU PE=3 SV=1		Phosphate-specific transport system accessory protein PhoU	phoU llmg_1895	phoU	llmg_1895	P	llm:llmg_1895	718	1	13	13	73.3	24.476	217	0	72.107	249250000	16617000	1110700	2692400	2428000	2394300	2103200	1696400	1936500	2255300	7.41654	7.25722	7.30735	7.4447	7.37843	7.41539	7.26813	7.62885
	0.029865	1.47469	A2RMD6	A2RMD6	tr|A2RMD6|A2RMD6_LACLM Phosphate import ATP-binding protein PstB OS=Lactococcus lactis subsp. cremoris (strain MG1363) GN=pstA PE=3 SV=1		Phosphate import ATP-binding protein PstB (EC 3.6.3.27) (ABC phosphate transporter) (Phosphate-transporting ATPase)	pstA pstB llmg_1896	pstA	llmg_1896	P	llm:llmg_1896	719	1	10	10	48.2	28.165	253	0	52.868	49947000	3329800	344490	626420	419930	246390	270630	449980	661860	310120	6.52806	6.66833	6.71124	6.55931	6.90446	6.75989	6.75638	6.721
	0.397111	1.14505	A2RMD7	A2RMD7	tr|A2RMD7|A2RMD7_LACLM Phosphate import ATP-binding protein PstB OS=Lactococcus lactis subsp. cremoris (strain MG1363) GN=pstB PE=3 SV=1		Phosphate import ATP-binding protein PstB (EC 3.6.3.27) (ABC phosphate transporter) (Phosphate-transporting ATPase)	pstB llmg_1897	pstB	llmg_1897	P	llm:llmg_1897	720	1	10	10	42.8	30.231	269	0	58.256	61952000	3644200	562920	764920	368630	611920	280830	214600	449770	390640	6.71626	6.77939	6.81321	6.72625	6.53024	6.77273	6.79799	6.69886
	0.219433	2.08521	A2RMD8	A2RMD8	tr|A2RMD8|A2RMD8_LACLM Phosphate transport system permease protein PstA OS=Lactococcus lactis subsp. cremoris (strain MG1363) GN=pstC PE=3 SV=1		Phosphate transport system permease protein PstA	pstC llmg_1898	pstC	llmg_1898	P	llm:llmg_1898	721	1	2	2	5.7	31.615	297	0.0010341	3.9461	18482000	2640300	0	502650	290470	243250	168610	318900	650460	466000	6.09187	6.35153	5.59043	6.00292	5.81577	6.51654	6.49567	6.48537
	0.139881	2.39936	A2RMD9	A2RMD9	tr|A2RMD9|A2RMD9_LACLM Phosphate transport system permease protein OS=Lactococcus lactis subsp. cremoris (strain MG1363) GN=pstD PE=3 SV=1		Phosphate transport system permease protein	pstD llmg_1899	pstD	llmg_1899	P	llm:llmg_1899	722	1	3	3	14	32.519	307	0	4.7815	5452200	681530	61674	0	190870	0	0	216340	198950	13693	5.80439	5.14576	6.01444	5.83275	5.8181	6.38423	6.09367	6.02172
	0.00251724	1.19855	A2RME0	A2RME0	tr|A2RME0|A2RME0_LACLM Phosphate transport substrate binding protein pstE OS=Lactococcus lactis subsp. cremoris (strain MG1363) GN=pstE PE=4 SV=1		Phosphate transport substrate binding protein pstE	pstE llmg_1900	pstE	llmg_1900	P	llm:llmg_1900	723	1	11	11	39.6	30.577	283	0	34.951	119190000	10836000	1237700	2016200	1277200	1227500	1330900	985730	1242300	1518100	7.03858	7.07452	7.03767	7.04352	7.1345	7.11157	7.10185	7.16101
	0.364792	1.07925	A2RME6	A2RME6	sw|A2RME6|SYA_LACLM Alanine--tRNA ligase OS=Lactococcus lactis subsp. cremoris (strain MG1363) GN=alaS PE=3 SV=1		Alanine--tRNA ligase (EC 6.1.1.7) (Alanyl-tRNA synthetase) (AlaRS)	alaS llmg_1906	alaS	llmg_1906	J	llm:llmg_1906	724	1	54	54	69.8	96.307	872	0	269.65	1070000000	21319000	2988100	4099300	2472300	3184500	1830100	1678000	3075800	1991000	7.94041	8.01687	8.00805	8.01102	7.9646	7.99286	8.0728	8.07857
	0.163544	1.19602	A2RME7	A2RME7	tr|A2RME7|A2RME7_LACLM Foldase protein PrsA OS=Lactococcus lactis subsp. cremoris (strain MG1363) GN=pmpA PE=3 SV=1		Foldase protein PrsA (EC 5.2.1.8)	pmpA prsA llmg_1907	pmpA	llmg_1907	O	llm:llmg_1907	725	1	19	19	70.8	33.65	308	0	146.96	526560000	58507000	6260900	13469000	7821800	8706200	5946500	4582400	7552500	4167900	7.59308	7.6506	7.60329	7.63614	7.64729	7.64311	7.66462	7.83902
	0.903207	1.02955	A2RME8	A2RME8	tr|A2RME8|A2RME8_LACLM Putative methyltransferase OS=Lactococcus lactis subsp. cremoris (strain MG1363) GN=llmg_1908 PE=4 SV=1		Putative methyltransferase	llmg_1908		llmg_1908	S	llm:llmg_1908	726	1	6	6	33.5	26.194	230	0	93.391	31402000	2616800	232940	362110	538100	158290	302940	234150	357660	430620	6.29916	6.56445	6.70456	6.43924	6.37484	6.6034	6.52315	6.5566
	0.0970666	1.14156	A2RME9	A2RME9	tr|A2RME9|A2RME9_LACLM PepF protein OS=Lactococcus lactis subsp. cremoris (strain MG1363) GN=pepF PE=3 SV=1		PepF protein (EC 3.4.24.-)	pepF llmg_1909	pepF	llmg_1909	E	llm:llmg_1909	727	1	24	17	42.6	70.054	601	0	51.564	59868000	1760800	133240	326730	242580	319610	161900	119000	308570	149220	6.69038	6.72301	6.73096	6.79168	6.75833	6.77707	6.78012	6.85051
	0.762185	1.06452	A2RMF2	A2RMF2	tr|A2RMF2|A2RMF2_LACLM Xanthine/uracil/vitamin C permease OS=Lactococcus lactis subsp. cremoris (strain MG1363) GN=pbuO PE=4 SV=1		Xanthine/uracil/vitamin C permease	pbuO llmg_1913	pbuO	llmg_1913	S	llm:llmg_1913	728	1	6	6	9.7	50.104	473	0	43.638	219780000	24420000	2882700	4013000	3524100	3650300	2539800	1385100	3614300	2810200	7.17748	7.23598	7.4343	7.26	7.29796	7.12804	7.35069	7.43968
	0.333993	1.09675	A2RMF3	A2RMF3	tr|A2RMF3|A2RMF3_LACLM Uncharacterized protein OS=Lactococcus lactis subsp. cremoris (strain MG1363) GN=llmg_1914 PE=4 SV=1		Uncharacterized protein	llmg_1914		llmg_1914	S	llm:llmg_1914	729	1	17	17	62.9	32.183	278	0	34.504	78294000	5219600	810790	1001900	707480	823720	397500	354350	466160	657720	6.93048	6.84946	6.8697	6.96879	6.80754	6.91293	6.83122	6.90631
+	0.00229374	2.08324	A2RMF5	A2RMF5	tr|A2RMF5|A2RMF5_LACLM Putative electron transport protein OS=Lactococcus lactis subsp. cremoris (strain MG1363) GN=llmg_1916 PE=4 SV=1		Putative electron transport protein	llmg_1916		llmg_1916	C	llm:llmg_1916	731	1	11	11	23.1	54.221	490	0	36.154	66785000	3928500	550110	823740	479640	1218100	279850	151450	296160	129480	6.85051	6.87986	6.79246	7.06145	6.51004	6.60857	6.61654	6.57418
	0.00385064	2.28935	A2RMF6	A2RMF6	tr|A2RMF6|A2RMF6_LACLM Uncharacterized protein OS=Lactococcus lactis subsp. cremoris (strain MG1363) GN=llmg_1917 PE=4 SV=1		Uncharacterized protein	llmg_1917		llmg_1917	S	llm:llmg_1917	732	1	8	8	52	25.08	227	0	75.95	46996000	5874500	1212500	2012600	430550	933010	309850	277340	344950	353730	6.91933	6.78635	6.60905	6.68076	6.33371	6.3469	6.36596	6.51008
	0.711758	1.09081	A2RMG0	A2RMG0	sw|A2RMG0|RS20_LACLM 30S ribosomal protein S20 OS=Lactococcus lactis subsp. cremoris (strain MG1363) GN=rpsT PE=3 SV=1		30S ribosomal protein S20	rpsT llmg_1921	rpsT	llmg_1921	J	llm:llmg_1921	734	1	14	14	80.5	8.3666	77	0	110.06	2380000000	794340000	81753000	140200000	68061000	126560000	110230000	62310000	78768000	126460000	8.35894	8.45825	8.21798	8.52127	8.4184	8.52076	8.24519	8.2211
	0.0886209	1.53164	A2RMG1	A2RMG1	tr|A2RMG1|A2RMG1_LACLM ATP-dependent RecD-like DNA helicase OS=Lactococcus lactis subsp. cremoris (strain MG1363) GN=recD PE=3 SV=1		ATP-dependent RecD-like DNA helicase (EC 3.6.4.12)	recD recD2 llmg_1922	recD	llmg_1922	L	llm:llmg_1922	735	1	6	6	8.2	92.639	833	0	8.0415	12869000	321730	7662.5	156510	24113	38220	10670	9642.2	31111	43799	5.68583	6.0089	5.98346	6.09412	6.0728	6.1547	6.16074	6.1247
	0.767876	1.05772	A2RMG2	A2RMG2	tr|A2RMG2|A2RMG2_LACLM Phosphoglycerate mutase OS=Lactococcus lactis subsp. cremoris (strain MG1363) GN=gpmC PE=4 SV=1		Phosphoglycerate mutase (EC 5.4.2.1)	gpmC llmg_1923	gpmC	llmg_1923	G	llm:llmg_1923	736	1	2	2	14.7	22.038	197	0	5.0876	10842000	985600	72315	281070	47906	241750	36756	199690	57512	48605	5.98341	6.00924	5.94508	6.21574	5.93682	6.16265	5.98428	5.97224
	0.598555	1.16641	A2RMG7	A2RMG7	tr|A2RMG7|A2RMG7_LACLM Sensor histidine kinase OS=Lactococcus lactis subsp. cremoris (strain MG1363) GN=kinG PE=4 SV=1		Sensor histidine kinase (EC 2.7.3.-)	kinG llmg_1928	kinG	llmg_1928	T	llm:llmg_1928	737	1	4	4	12.4	34.009	291	0	6.416	8548400	502850	78059	108150	68740	51003	69028	32110	53646	42113	5.84909	5.98616	6.00582	5.56034	5.94007	5.78469	5.86506	6.079
	0.386138	1.17156	A2RMG8	A2RMG8	tr|A2RMG8|A2RMG8_LACLM Response regulator OS=Lactococcus lactis subsp. cremoris (strain MG1363) GN=llrG PE=4 SV=1		Response regulator	llrG llmg_1929	llrG	llmg_1929	T	llm:llmg_1929	738	1	5	5	27.4	25.539	223	0	29.249	28079000	2552600	224360	561130	288410	470370	264150	160440	271760	312010	6.19268	6.45626	6.43818	6.48137	6.54734	6.45808	6.41541	6.42272
	0.045929	1.39225	A2RMH2	A2RMH2	sw|A2RMH2|AROC_LACLM Chorismate synthase OS=Lactococcus lactis subsp. cremoris (strain MG1363) GN=aroC PE=3 SV=1		Chorismate synthase (CS) (EC 4.2.3.5) (5-enolpyruvylshikimate-3-phosphate phospholyase)	aroC llmg_1934	aroC	llmg_1934	E	llm:llmg_1934	740	1	19	19	47.7	42.683	388	0	177.96	246200000	11191000	1402200	1428200	834910	1577200	1479300	727670	1738200	2003400	7.31913	7.27754	7.24467	7.37282	7.45615	7.31877	7.45034	7.56377
	0.210149	1.25996	A2RMH3	A2RMH3	sw|A2RMH3|Y1936_LACLM UPF0637 protein llmg_1936 OS=Lactococcus lactis subsp. cremoris (strain MG1363) GN=llmg_1936 PE=3 SV=1		UPF0637 protein llmg_1936	llmg_1936		llmg_1936	S	llm:llmg_1936	741	1	3	3	20.6	23.191	199	0	6.2176	15428000	1402500	234140	168670	95781	230010	149810	114020	129130	280980	6.03278	6.2564	6.19479	6.08817	6.16732	6.14842	6.30391	6.35394
	0.363406	1.11624	A2RMH5	A2RMH5	sw|A2RMH5|AROB_LACLM 3-dehydroquinate synthase OS=Lactococcus lactis subsp. cremoris (strain MG1363) GN=aroB PE=3 SV=1		3-dehydroquinate synthase (EC 4.2.3.4)	aroB llmg_1938	aroB	llmg_1938	E	llm:llmg_1938	742	1	12	12	38.5	39.265	356	0	192.93	184530000	9226400	799830	687570	4454300	1308600	583790	391750	606600	394000	7.33612	7.16391	7.1687	7.27402	7.3284	7.22201	7.31593	7.26743
	0.191302	1.81457	A2RMH6	A2RMH6	sw|A2RMH6|AROE_LACLM Shikimate dehydrogenase (NADP(+)) OS=Lactococcus lactis subsp. cremoris (strain MG1363) GN=aroE PE=3 SV=1		Shikimate dehydrogenase (NADP(+)) (SDH) (EC 1.1.1.25)	aroE llmg_1939	aroE	llmg_1939	E	llm:llmg_1939	743	1	2	2	11.9	31.135	286	0.001994	3.239	3625500	241700	24908	109050	23600	29672	31730	0	16194	6541	6.03417	5.61935	5.34297	5.43554	5.99603	5.94435	5.91296	5.61379
	0.19807	1.07672	A2RMH8	A2RMH8	tr|A2RMH8|A2RMH8_LACLM Glutamine ABC transporter permease and substrate binding protein OS=Lactococcus lactis subsp. cremoris (strain MG1363) GN=glnP PE=3 SV=1		Glutamine ABC transporter permease and substrate binding protein (EC 2.7.3.-)	glnP llmg_1942	glnP	llmg_1942	P	llm:llmg_1942	744	1	37	37	58.5	78.526	714	0	323.31	1214500000	39177000	4811900	6615200	5086000	6037800	4058600	3043100	5809100	3715500	8.02979	8.02592	8.02416	8.10329	8.0774	8.0548	8.07137	8.10799
	0.848371	1.01703	A2RMH9	A2RMH9	tr|A2RMH9|A2RMH9_LACLM Glutamine ABC transporter ATP-binding protein OS=Lactococcus lactis subsp. cremoris (strain MG1363) GN=glnQ PE=4 SV=1		Glutamine ABC transporter ATP-binding protein	glnQ llmg_1943	glnQ	llmg_1943	E	llm:llmg_1943	745	1	15	15	80.6	27.08	247	0	207.69	794980000	79498000	6711500	19772000	12290000	12660000	7914600	4105200	9365800	6679100	7.78876	7.87935	7.87151	7.90106	7.84792	7.82803	7.80509	7.93033
	0.979064	1.00204	A2RMI2	A2RMI2	sw|A2RMI2|ATPB_LACLM ATP synthase subunit beta OS=Lactococcus lactis subsp. cremoris (strain MG1363) GN=atpD PE=3 SV=2		ATP synthase subunit beta (EC 3.6.3.14) (ATP synthase F1 sector subunit beta) (F-ATPase subunit beta)	atpD llmg_1946	atpD	llmg_1946	C	llm:llmg_1946	746	1	31	31	67.8	50.866	469	0	313.14	1251300000	52138000	6731500	10035000	6520000	7588200	4624200	3854000	7190200	5594400	7.99963	8.1303	8.07288	8.08368	8.02576	8.09107	8.06603	8.10718
	0.0607819	1.13373	A2RMI4	A2RMI4	sw|A2RMI4|ATPA_LACLM ATP synthase subunit alpha OS=Lactococcus lactis subsp. cremoris (strain MG1363) GN=atpA PE=3 SV=1		ATP synthase subunit alpha (EC 3.6.3.14) (ATP synthase F1 sector subunit alpha) (F-ATPase subunit alpha)	atpA llmg_1948	atpA	llmg_1948	C	llm:llmg_1948	747	1	37	37	56.8	54.309	500	0	229.71	1065200000	50722000	6912800	11445000	5693700	8074700	4639500	3276100	6431400	4248000	8.00907	8.09332	7.99463	8.054	7.98939	8.00126	7.96728	7.97505
	0.25354	1.18847	A2RMI5	A2RMI5	sw|A2RMI5|ATPD_LACLM ATP synthase subunit delta OS=Lactococcus lactis subsp. cremoris (strain MG1363) GN=atpH PE=3 SV=1		ATP synthase subunit delta (ATP synthase F(1) sector subunit delta) (F-type ATPase subunit delta) (F-ATPase subunit delta)	atpH llmg_1949	atpH	llmg_1949	C	llm:llmg_1949	748	1	6	6	42.9	19.225	175	0	21.102	76768000	7676800	805940	1910100	1112900	1298000	628020	515890	713040	692870	6.77106	7.03214	6.92167	6.86462	6.75655	6.82496	6.86401	6.84401
	0.0703626	1.97908	A2RMI7	A2RMI7	tr|A2RMI7|A2RMI7_LACLM ATP synthase subunit a OS=Lactococcus lactis subsp. cremoris (strain MG1363) GN=atpB PE=3 SV=1		ATP synthase subunit a (ATP synthase F0 sector subunit a) (F-ATPase subunit 6)	atpB llmg_1951	atpB	llmg_1951	C	llm:llmg_1951	749	1	2	2	8.9	26.325	237	0.0010194	3.6386	10886000	1814400	265430	283780	218510	0	278200	162450	296940	309100	6.09781	5.82745	6.05565	5.54066	6.15436	6.11767	6.13139	6.30399
	0.381864	1.50311	A2RMI9	A2RMI9	tr|A2RMI9|A2RMI9_LACLM Tributyrin esterase OS=Lactococcus lactis subsp. cremoris (strain MG1363) GN=estA PE=4 SV=1		Tributyrin esterase (EC 3.1.1.-)	estA llmg_1953	estA	llmg_1953	S	llm:llmg_1953	750	1	5	5	21.7	29.615	258	0	25.702	30868000	2572300	115640	1219900	385260	257340	127600	166230	152010	148340	6.12992	6.90241	6.55281	6.15987	6.19109	6.3803	6.21706	6.24859
	0.0830784	1.3373	A2RMJ1	A2RMJ1	tr|A2RMJ1|A2RMJ1_LACLM Uncharacterized protein OS=Lactococcus lactis subsp. cremoris (strain MG1363) GN=llmg_1956 PE=4 SV=1		Uncharacterized protein	llmg_1956		llmg_1956	C, P	llm:llmg_1956	751	1	3	3	7.3	49.113	453	0	6.0029	7564000	540290	51421	55122	33340	108230	91421	68443	83016	49298	5.77512	5.82198	5.79514	5.94294	6.00406	6.03563	5.97933	5.82108
	0.907306	1.03838	A2RMJ2	A2RMJ2	tr|A2RMJ2|A2RMJ2_LACLM ABC transporter, ATP-binding protein OS=Lactococcus lactis subsp. cremoris (strain MG1363) GN=llmg_1957 PE=4 SV=1		ABC transporter, ATP-binding protein	llmg_1957		llmg_1957	S	llm:llmg_1957	752	1	4	4	18.4	34.81	310	0	7.2175	20676000	1723000	138350	299520	210400	469940	112070	126220	300620	65846	5.96107	6.37345	6.36923	6.3556	6.45408	6.22318	6.29119	6.02547
	0.0555802	1.69887	A2RMJ4	A2RMJ4	tr|A2RMJ4|A2RMJ4_LACLM Phosphinothricin N-acetyltransferase OS=Lactococcus lactis subsp. cremoris (strain MG1363) GN=bar PE=4 SV=1		Phosphinothricin N-acetyltransferase (EC 2.3.1.-)	bar llmg_1959	bar	llmg_1959	M	llm:llmg_1959	753	1	3	3	18.8	21.556	186	0	5.7706	10442000	1044200	142260	299500	91414	231340	53236	23832	84643	117990	5.88074	6.2048	5.99065	6.17149	5.81163	5.68573	5.97561	5.85409
	0.677464	1.04674	A2RMK5	A2RMK5	tr|A2RMK5|A2RMK5_LACLM Uncharacterized protein OS=Lactococcus lactis subsp. cremoris (strain MG1363) GN=sufB PE=4 SV=1		Uncharacterized protein	sufB llmg_1969	sufB	llmg_1969	O	llm:llmg_1969	754	1	17	17	50	52.553	470	0	161.15	191480000	7659200	1094300	1418400	921470	1137100	813980	675500	959240	639150	7.2068	7.28335	7.21777	7.31239	7.21717	7.37805	7.2211	7.28335
	0.176264	1.9337	A2RMK6	A2RMK6	tr|A2RMK6|A2RMK6_LACLM Uncharacterized protein OS=Lactococcus lactis subsp. cremoris (strain MG1363) GN=nifU PE=4 SV=1		Uncharacterized protein	nifU llmg_1970	nifU	llmg_1970	C	llm:llmg_1970	755	1	4	4	29.6	16.257	152	0	11.066	11147000	1857900	329480	163200	174280	243680	162720	279940	150960	353610	6.12473	5.71437	5.82621	5.65675	6.03984	6.37103	5.71012	6.34663
	0.410542	1.10833	A2RMK9	A2RMK9	tr|A2RMK9|A2RMK9_LACLM Uncharacterized protein OS=Lactococcus lactis subsp. cremoris (strain MG1363) GN=llmg_1973 PE=4 SV=1		Uncharacterized protein	llmg_1973		llmg_1973	O	llm:llmg_1973	757	1	8	8	23	45.318	418	0	49.238	153800000	10253000	1295400	1589200	1503600	1842900	1185800	769450	1003500	1063300	7.2032	7.06412	7.16041	7.18848	7.24689	7.16587	7.10339	7.27873
	0.440339	1.18885	A2RML0	A2RML0	tr|A2RML0|A2RML0_LACLM Probable ATP-dependent transporter OS=Lactococcus lactis subsp. cremoris (strain MG1363) GN=llmg_1974 PE=4 SV=1		Probable ATP-dependent transporter	llmg_1974		llmg_1974	O	llm:llmg_1974	758	1	8	8	30.9	28.467	256	0	24.04	94827000	7902200	836620	1981400	907200	1232000	671100	427720	1040800	805410	6.89386	6.95589	6.84041	7.21569	6.9287	6.94406	6.79137	6.94121
	0.751181	1.0491	A2RML4	A2RML4	tr|A2RML4|A2RML4_LACLM Putative MecA homolog OS=Lactococcus lactis subsp. cremoris (strain MG1363) GN=llmg_1977 PE=3 SV=1		Putative MecA homolog	llmg_1977		llmg_1977	O	llm:llmg_1977	760	1	7	7	25.3	27.046	233	0	18.251	36736000	3061300	345270	564320	313800	544410	251640	242710	389480	409700	6.40329	6.63497	6.52907	6.61939	6.47878	6.63979	6.57662	6.57481
	0.272772	1.50896	A2RML5	A2RML5	tr|A2RML5|A2RML5_LACLM Glutamate ABC transporter ATP-binding protein OS=Lactococcus lactis subsp. cremoris (strain MG1363) GN=gltQ PE=4 SV=1		Glutamate ABC transporter ATP-binding protein	gltQ llmg_1978	gltQ	llmg_1978	E	llm:llmg_1978	761	1	2	2	11.9	27.164	244	0.0019342	2.6364	3801000	316750	50983	117970	0	0	61495	19180	67113	0	5.26111	5.79697	5.57527	5.67757	5.99182	5.68412	5.79862	5.55108
	0.314164	2.28052	A2RML7	A2RML7	tr|A2RML7|A2RML7_LACLM Uncharacterized protein OS=Lactococcus lactis subsp. cremoris (strain MG1363) GN=llmg_1980 PE=4 SV=1		Uncharacterized protein	llmg_1980		llmg_1980	I	llm:llmg_1980	762	1	2	2	7.3	33.579	302	0.0019685	3.0044	13088000	872520	0	43242	0	829270	0	0	0	0	5.43327	5.88979	5.62837	6.88189	5.68887	5.49251	5.52847	5.69133
	0.179346	1.08259	A2RML8	A2RML8	sw|A2RML8|RPOC_LACLM DNA-directed RNA polymerase subunit beta OS=Lactococcus lactis subsp. cremoris (strain MG1363) GN=rpoC PE=3 SV=1		DNA-directed RNA polymerase subunit beta' (RNAP subunit beta') (EC 2.7.7.6) (RNA polymerase subunit beta') (Transcriptase subunit beta')	rpoC llmg_1981	rpoC	llmg_1981	K	llm:llmg_1981	763	1	112	112	72.8	134.77	1207	0	323.31	4215200000	58544000	6602200	10760000	7126900	8962500	7148600	4616100	7445500	5882500	8.59502	8.57751	8.58588	8.61295	8.58116	8.6219	8.62153	8.68463
	0.748675	1.02166	A2RML9	A2RML9	sw|A2RML9|RPOB_LACLM DNA-directed RNA polymerase subunit beta OS=Lactococcus lactis subsp. cremoris (strain MG1363) GN=rpoB PE=3 SV=1		DNA-directed RNA polymerase subunit beta (RNAP subunit beta) (EC 2.7.7.6) (RNA polymerase subunit beta) (Transcriptase subunit beta)	rpoB llmg_1982	rpoB	llmg_1982	K	llm:llmg_1982	764	1	88	88	64.9	133.17	1196	0	323.31	2639500000	45508000	6258800	8989200	5026100	7221500	4333800	3181700	5986200	4511100	8.42474	8.38268	8.35961	8.44769	8.38627	8.36265	8.3782	8.45037
	0.474052	1.09859	A2RMM2	A2RMM2	tr|A2RMM2|A2RMM2_LACLM Putative neutral endopeptidase O2 OS=Lactococcus lactis subsp. cremoris (strain MG1363) GN=pepO2 PE=4 SV=1		Putative neutral endopeptidase O2 (EC 3.4.24.-)	pepO2 llmg_1985	pepO2	llmg_1985	O	llm:llmg_1985	765	1	30	21	48.2	71.882	627	0	93.569	246770000	6854800	795550	1132600	804530	1297500	616280	371230	1323000	514140	7.38059	7.40255	7.31328	7.46186	7.33278	7.24455	7.45726	7.36035
	0.612995	1.07286	A2RMM4	A2RMM4	tr|A2RMM4|A2RMM4_LACLM Uncharacterized protein OS=Lactococcus lactis subsp. cremoris (strain MG1363) GN=llmg_1988 PE=4 SV=1		Uncharacterized protein	llmg_1988		llmg_1988	M	llm:llmg_1988	766	1	4	4	7.7	61.695	557	0	21.523	7115700	374510	67483	71793	27827	64390	31047	29995	47550	34427	5.88403	5.90381	5.68402	5.82319	5.81588	5.93933	5.8304	5.83161
	0.00311806	1.19052	A2RMM5	A2RMM5	sw|A2RMM5|MURE_LACLM UDP-N-acetylmuramyl-tripeptide synthetase OS=Lactococcus lactis subsp. cremoris (strain MG1363) GN=murE PE=3 SV=1		UDP-N-acetylmuramyl-tripeptide synthetase (EC 6.3.2.-) (UDP-MurNAc-tripeptide synthetase)	murE llmg_1989	murE	llmg_1989	M	llm:llmg_1989	767	1	18	18	43.3	54.113	483	0	92.663	154420000	6176600	614960	1164600	613410	851100	551510	764970	922410	693620	7.19137	7.17438	7.13893	7.14579	7.21144	7.25921	7.24628	7.23649
	0.807986	1.03699	A2RMN0	A2RMN0	sw|A2RMN0|PEPT_LACLM Peptidase T OS=Lactococcus lactis subsp. cremoris (strain MG1363) GN=pepT PE=3 SV=1		Peptidase T (EC 3.4.11.4) (Aminotripeptidase) (Tripeptidase) (Tripeptide aminopeptidase)	pepT llmg_1994	pepT	llmg_1994	E	llm:llmg_1994	768	1	32	32	63	45.945	413	0	205.83	974850000	51308000	6502500	10095000	5624400	7906500	5532200	5162000	5254800	5230200	7.92828	7.94563	7.89758	8.12437	7.90332	8.0162	7.96985	8.06959
	0.00589291	1.36972	A2RMN2	A2RMN2	tr|A2RMN2|A2RMN2_LACLM Inorganic pyrophosphatase OS=Lactococcus lactis subsp. cremoris (strain MG1363) GN=ppa PE=4 SV=1		Inorganic pyrophosphatase (EC 3.6.1.1)	ppa llmg_1996	ppa	llmg_1996	C	llm:llmg_1996	769	1	20	20	49	34.099	314	0	241.87	778430000	55602000	7991800	11620000	6711500	10485000	4665900	3880300	5396200	4850400	7.87341	7.92659	7.85746	7.94434	7.8064	7.80784	7.71035	7.73069
	0.732319	1.21789	A2RMN3	A2RMN3	tr|A2RMN3|A2RMN3_LACLM Pyruvate formate-lyase-activating enzyme OS=Lactococcus lactis subsp. cremoris (strain MG1363) GN=pflA PE=3 SV=1		Pyruvate formate-lyase-activating enzyme (EC 1.97.1.4)	pflA llmg_1997	pflA	llmg_1997	O	llm:llmg_1997	770	1	4	4	22.4	30.189	263	0	10.74	6908000	493430	66088	95900	34465	73065	36442	31310	42523	113630	5.71544	5.89755	5.07579	6.17601	5.74318	5.82655	5.9319	5.70559
	0.151883	1.91489	A2RMN4	A2RMN4	tr|A2RMN4|A2RMN4_LACLM Uncharacterized protein OS=Lactococcus lactis subsp. cremoris (strain MG1363) GN=llmg_1999 PE=4 SV=1		Uncharacterized protein	llmg_1999		llmg_1999	P	llm:llmg_1999	771	1	2	2	5.4	50.079	445	0	10.32	16563000	974320	113510	102780	79305	122680	64894	104770	109500	276880	6.13663	5.50369	6.1336	6.04198	6.07726	6.19537	6.20994	6.4619
	0.679025	1.21883	A2RMN7	A2RMN7	tr|A2RMN7|A2RMN7_LACLM UDP-glucose 4-epimerase OS=Lactococcus lactis subsp. cremoris (strain MG1363) GN=llmg_2003 PE=4 SV=1		UDP-glucose 4-epimerase (EC 5.1.3.2)	llmg_2003		llmg_2003	S	llm:llmg_2003	772	1	3	3	19.6	21.447	189	0	5.4247	7217100	721710	22822	85308	93937	275170	52421	21007	35915	135130	5.49105	6.03833	5.85792	5.94982	5.8775	5.5193	6.00999	6.27411
	0.475617	1.12753	A2RMN8	A2RMN8	tr|A2RMN8|A2RMN8_LACLM Uncharacterized protein OS=Lactococcus lactis subsp. cremoris (strain MG1363) GN=llmg_2004 PE=4 SV=1		Uncharacterized protein	llmg_2004		llmg_2004	S	llm:llmg_2004	773	1	3	3	17.3	17.203	150	0	4.1762	19818000	3963600	656880	585530	505890	774530	408400	134490	316850	581020	6.39856	6.22835	6.24978	6.33694	6.21333	6.14482	6.23847	6.40849
	0.017269	1.47055	A2RMP2	A2RMP2	tr|A2RMP2|A2RMP2_LACLM UvrABC system protein A OS=Lactococcus lactis subsp. cremoris (strain MG1363) GN=uvrA PE=3 SV=1		UvrABC system protein A (UvrA protein) (Excinuclease ABC subunit A)	uvrA llmg_2008	uvrA	llmg_2008	L	llm:llmg_2008	774	1	29	29	33.6	104.49	943	0	88.375	178600000	3502100	433450	491140	372680	484680	336340	322210	619840	441740	7.20602	7.06841	7.15378	7.23699	7.22778	7.36252	7.35955	7.38527
	0.747131	1.15515	A2RMP5	A2RMP5	tr|A2RMP5|A2RMP5_LACLM Putative amino acid permease OS=Lactococcus lactis subsp. cremoris (strain MG1363) GN=llmg_2011 PE=4 SV=1		Putative amino acid permease	llmg_2011		llmg_2011	E	llm:llmg_2011	775	1	2	2	2.4	49.431	457	0	4.0783	9452100	1050200	250500	105550	142910	197190	154250	44153	36668	119010	5.66504	5.37622	5.51261	5.83965	5.2815	5.56067	5.79052	6.0114
	0.715138	1.01939	A2RMP6	A2RMP6	tr|A2RMP6|A2RMP6_LACLM Uncharacterized protein OS=Lactococcus lactis subsp. cremoris (strain MG1363) GN=llmg_2012 PE=4 SV=1		Uncharacterized protein	llmg_2012		llmg_2012	S	llm:llmg_2012	776	1	4	4	15.4	34.703	305	0	10.68	10799000	899890	125290	141960	82984	164040	81944	50165	148850	104670	5.97736	6.01737	6.01144	6.07598	6.03949	6.02268	6.04258	6.01077
	0.305237	1.20158	A2RMQ1	A2RMQ1	sw|A2RMQ1|SYN_LACLM Asparagine--tRNA ligase OS=Lactococcus lactis subsp. cremoris (strain MG1363) GN=asnS PE=3 SV=1		Asparagine--tRNA ligase (EC 6.1.1.22) (Asparaginyl-tRNA synthetase) (AsnRS)	asnS llmg_2017	asnS	llmg_2017	J	llm:llmg_2017	777	1	30	30	57	50.931	447	0	165.41	698810000	29117000	3134100	4935400	2780600	4778000	3761800	2072000	4088200	3566800	7.6635	7.81369	7.73272	7.92551	7.86113	7.76908	7.84479	7.97942
	0.00625796	1.83212	A2RMQ2	A2RMQ2	tr|A2RMQ2|A2RMQ2_LACLM Uncharacterized protein OS=Lactococcus lactis subsp. cremoris (strain MG1363) GN=llmg_2018 PE=4 SV=1		Uncharacterized protein	llmg_2018		llmg_2018	0	llm:llmg_2018	778	1	6	6	58.3	11.799	103	0	9.7156	26582000	4430400	293520	744390	365930	678530	755350	321560	754240	516890	6.20159	6.31696	6.25895	6.3229	6.67423	6.41243	6.48307	6.58248
	0.124101	1.83245	A2RMQ3	A2RMQ3	tr|A2RMQ3|A2RMQ3_LACLM Aminotransferase OS=Lactococcus lactis subsp. cremoris (strain MG1363) GN=aspB PE=3 SV=1		Aminotransferase (EC 2.6.1.-)	aspB llmg_2019	aspB	llmg_2019	E	llm:llmg_2019	779	1	4	4	17	43.22	393	0	12.662	28715000	1511300	115240	435270	219410	410010	76426	9595.3	130880	114490	6.28724	6.5553	6.68963	6.35702	6.25115	5.87328	6.34347	6.36916
	0.0891013	2.28373	A2RMQ4	A2RMQ4	tr|A2RMQ4|A2RMQ4_LACLM Uncharacterized protein OS=Lactococcus lactis subsp. cremoris (strain MG1363) GN=llmg_2020 PE=4 SV=1		Uncharacterized protein	llmg_2020		llmg_2020	S	llm:llmg_2020	780	1	2	2	15.6	16.214	147	0.0055814	2.0254	2498400	277600	22722	17402	45487	20959	28747	36673	51945	53665	5.65176	6.20435	6.23562	5.6513	5.68009	5.39334	5.56952	5.66551
	0.1878	1.22746	A2RMQ5	A2RMQ5	tr|A2RMQ5|A2RMQ5_LACLM Probable ATP-dependent helicase dinG homolog OS=Lactococcus lactis subsp. cremoris (strain MG1363) GN=dinG PE=4 SV=1		Probable ATP-dependent helicase dinG homolog	dinG llmg_2021	dinG	llmg_2021	L	llm:llmg_2021	781	1	12	12	20.1	89.42	791	0	11.496	43692000	856700	98816	67566	143360	193890	36721	61003	165540	89797	6.60348	6.45793	6.4877	6.59509	6.5773	6.53782	6.75407	6.63104
	0.329527	1.13135	A2RMQ7	A2RMQ7	tr|A2RMQ7|A2RMQ7_LACLM Universal stress protein A OS=Lactococcus lactis subsp. cremoris (strain MG1363) GN=llmg_2023 PE=3 SV=1		Universal stress protein A	llmg_2023		llmg_2023	T	llm:llmg_2023	782	1	13	13	79.3	15.7	145	0	61.545	417220000	41722000	5733100	10423000	4288300	7521600	2919100	2949900	4754600	3132700	7.5545	7.75635	7.54097	7.62643	7.569	7.56308	7.5927	7.53909
	0.909863	1.11784	A2RMQ8	A2RMQ8	tr|A2RMQ8|A2RMQ8_LACLM Oligopeptide-binding protein oppA2 OS=Lactococcus lactis subsp. cremoris (strain MG1363) GN=oppA2 PE=4 SV=1		Oligopeptide-binding protein oppA2	oppA2 llmg_2024	oppA2	llmg_2024	E	llm:llmg_2024	783	1	20	3	27.3	65.778	600	0	16.046	48252000	1556500	326920	384680	0	219570	185470	4184.5	429120	6571.7	5.61034	5.74417	5.27207	6.73478	6.65213	5.70603	5.74821	5.44851
	0.573732	1.14138	A2RMR1	A2RMR1	sw|A2RMR1|RL20_LACLM 50S ribosomal protein L20 OS=Lactococcus lactis subsp. cremoris (strain MG1363) GN=rplT PE=3 SV=1		50S ribosomal protein L20	rplT llmg_2029	rplT	llmg_2029	J	llm:llmg_2029	784	1	13	13	60.5	13.693	119	0	173.52	2523800000	630960000	52298000	191360000	47213000	93619000	66708000	66506000	85754000	27501000	8.16313	8.50788	8.16253	8.42875	8.30144	8.32391	8.24413	8.1631
	0.0729079	2.79468	A2RMR2	A2RMR2	sw|A2RMR2|RL35_LACLM 50S ribosomal protein L35 OS=Lactococcus lactis subsp. cremoris (strain MG1363) GN=rpmI PE=3 SV=1		50S ribosomal protein L35	rpmI llmg_2030	rpmI	llmg_2030	J	llm:llmg_2030	785	1	3	3	18.2	7.8182	66	0	7.5838	17818000	17818000	2662000	7634400	2815900	2146800	353820	2032900	98183	74288	6.22753	6.54423	6.2935	6.29717	5.77504	6.40914	5.9098	5.48311
	0.165871	1.11344	A2RMR3	A2RMR3	tr|A2RMR3|A2RMR3_LACLM Translation initiation factor IF-3 OS=Lactococcus lactis subsp. cremoris (strain MG1363) GN=infC PE=3 SV=1		Translation initiation factor IF-3	infC llmg_2031	infC	llmg_2031	J	llm:llmg_2031	786	1	15	15	49.5	25.046	216	0	49.453	393740000	43749000	5383400	11521000	4603600	6392600	3935900	2904900	4830500	4176400	7.55932	7.6063	7.49024	7.57832	7.52267	7.51511	7.46648	7.54325
	0.840033	1.05461	A2RMS1	A2RMS1	sw|A2RMS1|SYC_LACLM Cysteine--tRNA ligase OS=Lactococcus lactis subsp. cremoris (strain MG1363) GN=cysS PE=3 SV=1		Cysteine--tRNA ligase (EC 6.1.1.16) (Cysteinyl-tRNA synthetase) (CysRS)	cysS llmg_2040	cysS	llmg_2040	J	llm:llmg_2040	787	1	6	6	19.9	50.995	448	0	6.7445	17795000	773720	81765	113230	71400	256080	80989	9030.9	73688	87531	6.12843	6.22809	5.98814	6.47564	6.22285	6.06911	6.2052	6.23078
	0.555063	1.09452	A2RMS4	A2RMS4	tr|A2RMS4|A2RMS4_LACLM Uncharacterized protein OS=Lactococcus lactis subsp. cremoris (strain MG1363) GN=llmg_2043 PE=4 SV=1		Uncharacterized protein	llmg_2043		llmg_2043	#N/A	llm:llmg_2043	788	1	3	3	9.8	29.706	256	0.0010299	3.8017	5298600	441550	53240	135020	68836	45628	22102	45455	35979	35294	5.7273	5.93436	5.84336	5.66767	5.78105	5.87733	5.82981	5.84141
	0.374019	1.04553	A2RMS5	A2RMS5	sw|A2RMS5|PNP_LACLM Polyribonucleotide nucleotidyltransferase OS=Lactococcus lactis subsp. cremoris (strain MG1363) GN=pnp PE=3 SV=1		Polyribonucleotide nucleotidyltransferase (EC 2.7.7.8) (Polynucleotide phosphorylase) (PNPase)	pnp llmg_2044	pnp	llmg_2044	J	llm:llmg_2044	789	1	38	38	60.8	83.919	766	0	211.98	666520000	16257000	2504000	2924700	1894400	2031600	1947100	1759100	1753900	1441700	7.79651	7.85875	7.83738	7.7996	7.84916	7.85945	7.80299	7.85799
	0.0544224	1.6845	A2RMS6	A2RMS6	tr|A2RMS6|A2RMS6_LACLM Uncharacterized protein OS=Lactococcus lactis subsp. cremoris (strain MG1363) GN=prsA PE=4 SV=1		Uncharacterized protein	prsA llmg_2045	prsA	llmg_2045	S	llm:llmg_2045	790	1	3	3	11	39.713	381	0	8.8028	4266000	193910	6286.7	43099	21441	51802	0	0	38275	33007	5.40814	5.72204	5.55249	5.82961	5.85663	5.90471	5.84865	5.80818
	0.155395	1.21894	A2RMS7	A2RMS7	tr|A2RMS7|A2RMS7_LACLM Ribose-phosphate pyrophosphokinase OS=Lactococcus lactis subsp. cremoris (strain MG1363) GN=prsB PE=3 SV=1		Ribose-phosphate pyrophosphokinase (RPPK) (EC 2.7.6.1) (5-phospho-D-ribosyl alpha-1-diphosphate) (Phosphoribosyl diphosphate synthase) (Phosphoribosyl pyrophosphate synthase) (P-Rib-PP synthase) (PRPP synthase) (PRPPase)	prsB prs llmg_2046	prsB	llmg_2046	F	llm:llmg_2046	791	1	25	25	72.6	35.346	321	0	173.49	924860000	61657000	6414400	12766000	9143400	8496400	8425300	3668300	8960600	3782800	7.87879	8.01624	7.97917	8.08192	7.95888	7.86834	7.95352	7.83145
	0.00373297	1.31205	A2RMS8	A2RMS8	tr|A2RMS8|A2RMS8_LACLM Universal stress protein OS=Lactococcus lactis subsp. cremoris (strain MG1363) GN=llmg_2047 PE=3 SV=1		Universal stress protein	llmg_2047		llmg_2047	T	llm:llmg_2047	792	1	6	6	55.9	16.056	143	0	37.187	45683000	5075800	673620	1013600	735210	934090	336120	315970	635930	431340	6.66446	6.74798	6.70489	6.67136	6.57749	6.5758	6.62376	6.53984
	0.440177	1.53274	A2RMS9	A2RMS9	tr|A2RMS9|A2RMS9_LACLM Putative iron-sulfur cofactor synthesis protein OS=Lactococcus lactis subsp. cremoris (strain MG1363) GN=nifS PE=4 SV=1		Putative iron-sulfur cofactor synthesis protein (EC 2.8.1.7)	nifS llmg_2048	nifS	llmg_2048	E	llm:llmg_2048	793	1	5	5	27	32.577	293	0	15.744	39853000	3321100	453870	546580	203720	974620	478560	0	49212	614560	6.54009	6.52462	6.56575	6.782	6.75169	5.83401	6.34563	6.73926
	0.0880136	1.15975	A2RMT0	A2RMT0	tr|A2RMT0|A2RMT0_LACLM Uncharacterized protein OS=Lactococcus lactis subsp. cremoris (strain MG1363) GN=llmg_2049 PE=4 SV=1		Uncharacterized protein	llmg_2049		llmg_2049	S	llm:llmg_2049	794	1	8	8	57.9	13.133	114	0	28.555	100920000	12614000	1584900	1965700	1416600	2054600	1171900	829680	2006300	1584800	6.99448	6.95011	6.97651	6.94925	6.98319	6.97808	7.08568	7.08084
	0.495386	1.12563	A2RMT1	A2RMT1	sw|A2RMT1|EFTU_LACLM Elongation factor Tu OS=Lactococcus lactis subsp. cremoris (strain MG1363) GN=tuf PE=3 SV=1		Elongation factor Tu (EF-Tu)	tuf llmg_2050	tuf	llmg_2050	J	llm:llmg_2050	795	1	52	52	98.5	43.211	395	0	323.31	23000000000	1149300000	130250000	187600000	133770000	176140000	134290000	70275000	132480000	184490000	9.25727	9.33096	9.3158	9.36122	9.39693	9.23639	9.29391	9.5436
	0.0195595	1.25572	A2RMT4	A2RMT4	tr|A2RMT4|A2RMT4_LACLM Isoleucine--tRNA ligase OS=Lactococcus lactis subsp. cremoris (strain MG1363) GN=ileS PE=3 SV=1		Isoleucine--tRNA ligase (EC 6.1.1.5) (Isoleucyl-tRNA synthetase) (IleRS)	ileS llmg_2053	ileS	llmg_2053	J	llm:llmg_2053	796	1	35	35	42.8	106.38	932	0	180.12	513200000	12219000	1154800	1800800	1338900	1633100	1865600	1136500	1813000	1476600	7.65981	7.66998	7.6612	7.71046	7.79763	7.69749	7.76791	7.83399
	0.215153	1.17807	A2RMT6	A2RMT6	tr|A2RMT6|A2RMT6_LACLM Uncharacterized protein OS=Lactococcus lactis subsp. cremoris (strain MG1363) GN=llmg_2055 PE=4 SV=1		Uncharacterized protein	llmg_2055		llmg_2055	D	llm:llmg_2055	797	1	23	23	76.5	35.342	311	0	185.68	412380000	25774000	3353400	5954700	3859800	4351900	1827000	1543900	2357400	2525900	7.53788	7.699	7.61425	7.62052	7.46473	7.58582	7.49937	7.63706
	0.0668828	2.94347	A2RMU0	A2RMU0	tr|A2RMU0|A2RMU0_LACLM Hypothetical UPF0001 protein PM0112 OS=Lactococcus lactis subsp. cremoris (strain MG1363) GN=llmg_2059 PE=3 SV=1		Hypothetical UPF0001 protein PM0112	llmg_2059		llmg_2059	S	llm:llmg_2059	798	1	5	5	25.3	25.518	225	0	6.2333	17186000	1145800	360890	534410	24498	55900	32790	22930	10885	103450	6.15767	6.55634	6.15948	6.17403	5.91783	5.94179	5.24538	6.06707
	0.196566	1.10658	A2RMU1	A2RMU1	tr|A2RMU1|A2RMU1_LACLM Cell division protein FtsZ OS=Lactococcus lactis subsp. cremoris (strain MG1363) GN=ftsZ PE=3 SV=1		Cell division protein FtsZ	ftsZ llmg_2060	ftsZ	llmg_2060	D	llm:llmg_2060	799	1	32	32	72.3	44.261	419	0	323.31	3590100000	188960000	29338000	30351000	22536000	25150000	20586000	17680000	24044000	19271000	8.58181	8.46663	8.57152	8.48592	8.57879	8.58757	8.55756	8.55792
	0.223354	1.07093	A2RMU2	A2RMU2	tr|A2RMU2|A2RMU2_LACLM Cell division protein FtsA OS=Lactococcus lactis subsp. cremoris (strain MG1363) GN=ftsA PE=3 SV=1		Cell division protein FtsA	ftsA llmg_2061	ftsA	llmg_2061	D	llm:llmg_2061	800	1	24	24	65.1	49.337	456	0	236.57	1089200000	45381000	5096800	10973000	5212700	5559900	3634500	3360100	5461900	6082000	8.03447	8.0661	8.00479	8.00333	7.96056	8.02247	8.02645	7.98018
	0.389156	1.14462	A2RMU3	A2RMU3	tr|A2RMU3|A2RMU3_LACLM Uncharacterized protein OS=Lactococcus lactis subsp. cremoris (strain MG1363) GN=llmg_2062 PE=4 SV=1		Uncharacterized protein	llmg_2062		llmg_2062	S	llm:llmg_2062	801	1	7	7	26.6	31.699	289	0	29.397	57904000	4454200	455890	913430	352480	829190	524420	411730	502850	464190	6.74082	6.6994	6.51343	6.73287	6.65835	6.69443	6.75839	6.80998
	0.821779	1.03195	A2RMU4	A2RMU4	tr|A2RMU4|A2RMU4_LACLM tRNA/rRNA methyltransferase OS=Lactococcus lactis subsp. cremoris (strain MG1363) GN=trmH PE=3 SV=1		tRNA/rRNA methyltransferase (EC 2.1.1.-)	trmH llmg_2063	trmH	llmg_2063	J	llm:llmg_2063	802	1	10	10	53.3	26.479	242	0	30.782	61117000	5093100	698430	953820	607390	997150	428290	208210	601680	598150	6.85205	6.73419	6.64382	6.84356	6.71096	6.73096	6.73229	6.84477
	0.116947	1.206	A2RMV0	A2RMV0	tr|A2RMV0|A2RMV0_LACLM PepC protein OS=Lactococcus lactis subsp. cremoris (strain MG1363) GN=pepC PE=4 SV=1		PepC protein (EC 3.4.22.40)	pepC llmg_2069	pepC	llmg_2069	E	llm:llmg_2069	803	1	32	32	70.3	51.88	454	0	287.04	1539600000	57023000	8468800	10740000	6281100	10618000	5469900	3404400	6305800	5734300	8.17287	8.20691	8.12166	8.23371	8.10735	7.99781	8.13284	8.17176
	0.410595	1.44264	A2RMV4	A2RMV4	tr|A2RMV4|A2RMV4_LACLM 5-methylthioadenosine/S-adenosylhomocysteine nucleosidase OS=Lactococcus lactis subsp. cremoris (strain MG1363) GN=pfs PE=3 SV=1		5'-methylthioadenosine/S-adenosylhomocysteine nucleosidase (EC 3.2.2.9)	pfs llmg_2073	pfs	llmg_2073	F	llm:llmg_2073	804	1	5	5	24.8	24.323	226	0	7.9499	34427000	3129700	571810	488400	316330	481550	298180	124500	350120	498820	6.63259	6.49389	6.47268	6.58261	6.56085	5.86284	6.50365	6.6178
	0.132816	1.95207	A2RMV6	A2RMV6	tr|A2RMV6|A2RMV6_LACLM ADP-ribose pyrophosphatase OS=Lactococcus lactis subsp. cremoris (strain MG1363) GN=llmg_2075 PE=4 SV=1		ADP-ribose pyrophosphatase (EC 3.6.1.13)	llmg_2075		llmg_2075	F	llm:llmg_2075	805	1	6	6	35.6	22.288	194	0	9.5304	14226000	1094300	140960	295360	82053	241290	93622	39715	87419	113920	6.13545	6.26604	6.16095	6.12872	6.05477	5.48143	5.76582	6.22717
	0.0143115	1.12303	A2RMV7	A2RMV7	sw|A2RMV7|GLMU_LACLM Bifunctional protein GlmU OS=Lactococcus lactis subsp. cremoris (strain MG1363) GN=glmU PE=3 SV=1		Bifunctional protein GlmU [Includes: UDP-N-acetylglucosamine pyrophosphorylase (EC 2.7.7.23) (N-acetylglucosamine-1-phosphate uridyltransferase);Glucosamine-1-phosphate N-acetyltransferase (EC 2.3.1.157)]	glmU llmg_2076	glmU	llmg_2076	M	llm:llmg_2076	806	1	25	25	62.4	49.121	458	0	225.69	1121200000	48750000	5717400	10788000	6481300	6977500	6388300	3814500	5419100	3164100	8.04344	8.03866	8.08221	8.06688	8.00139	8.00221	7.98809	8.03794
	0.44226	1.11298	A2RMV8	A2RMV8	tr|A2RMV8|A2RMV8_LACLM Pyrroline-5-carboxylate reductase OS=Lactococcus lactis subsp. cremoris (strain MG1363) GN=proC PE=3 SV=1		Pyrroline-5-carboxylate reductase (P5C reductase) (P5CR) (EC 1.5.1.2) (PCA reductase)	proC llmg_2077	proC	llmg_2077	E	llm:llmg_2077	807	1	9	9	49.8	28.156	263	0	50.977	141100000	9406700	1696700	1685300	1185600	1361000	345640	653260	1326300	1152900	7.22456	7.11274	7.10377	7.17412	7.03551	7.02999	7.12496	7.23877
	0.5767	1.07673	A2RMV9	A2RMV9	sw|A2RMV9|RS15_LACLM 30S ribosomal protein S15 OS=Lactococcus lactis subsp. cremoris (strain MG1363) GN=rpsO PE=3 SV=2		30S ribosomal protein S15	rpsO llmg_2078	rpsO	llmg_2078	J	llm:llmg_2078	808	1	12	12	77.5	10.343	89	0	105.97	1228600000	307150000	46650000	47870000	37094000	50958000	29785000	20076000	42150000	32569000	8.08325	8.10643	8.01423	8.18546	8.02135	8.0333	8.01724	8.18904
	0.0177987	1.27699	A2RMW0	A2RMW0	tr|A2RMW0|A2RMW0_LACLM PknB protein OS=Lactococcus lactis subsp. cremoris (strain MG1363) GN=pknB PE=4 SV=1		PknB protein (EC 2.7.11.1)	pknB llmg_2079	pknB	llmg_2079	T	llm:llmg_2079	809	1	14	14	29.9	67.42	625	0	135.9	240490000	12657000	1470800	2266200	1574900	1800900	1301000	823690	1849500	1570300	7.39312	7.31042	7.2624	7.29929	7.4013	7.45016	7.38346	7.45507
	0.347812	1.08326	A2RMW1	A2RMW1	tr|A2RMW1|A2RMW1_LACLM Putative phosphoprotein phosphatase OS=Lactococcus lactis subsp. cremoris (strain MG1363) GN=pppL PE=4 SV=1		Putative phosphoprotein phosphatase (EC 3.1.3.16)	pppL llmg_2080	pppL	llmg_2080	T	llm:llmg_2080	810	1	13	13	63.2	28.363	258	0	94.005	162590000	12507000	1502300	2495200	1479500	1941100	1323800	1137000	1500100	1127800	7.13697	7.16289	7.18073	7.23167	7.19103	7.23492	7.1486	7.27665
	0.0487307	1.39555	A2RMW2	A2RMW2	tr|A2RMW2|A2RMW2_LACLM Ribosomal RNA small subunit methyltransferase B OS=Lactococcus lactis subsp. cremoris (strain MG1363) GN=sunL PE=3 SV=1		Ribosomal RNA small subunit methyltransferase B (EC 2.1.1.-)	sunL llmg_2081	sunL	llmg_2081	J	llm:llmg_2081	811	1	12	12	32.1	47.949	424	0	23.178	79502000	4416800	431860	964970	493520	974290	251560	191900	521270	587390	6.9132	6.92247	6.91381	6.99398	6.63543	6.7909	6.85496	6.8832
	0.956829	1.02681	A2RN11	A2RN11	tr|A2RN11|A2RN11_LACLM Hypothetical phage protein OS=Lactococcus lactis subsp. cremoris (strain MG1363) GN=ps412 PE=4 SV=1		Hypothetical phage protein	ps412 llmg_2131	ps412	llmg_2131	S	llm:llmg_2131	814	1	2	2	11.3	18.313	159	0.0037629	2.1778	1315600	119600	22407	14073	18058	25889	0	5549	18027	15599	5.78084	5.66106	5.43696	5.7931	5.7745	5.5385	6.09692	5.21606
	0.136258	1.5651	A2RN16	A2RN16	tr|A2RN16|A2RN16_LACLM Uncharacterized protein OS=Lactococcus lactis subsp. cremoris (strain MG1363) GN=ps407 PE=4 SV=1		Uncharacterized protein	ps407 llmg_2136	ps407	llmg_2136	#N/A	llm:llmg_2136	815	1	2	2	41	8.7618	78	0	5.0162	3868700	773730	75361	267190	108820	53608	95876	47480	43775	81622	6.13836	5.83779	5.65396	5.66925	5.65508	5.59813	5.6335	5.63449
	0.650088	1.11605	A2RN19	A2RN19	tr|A2RN19|A2RN19_LACLM CI-like repressor OS=Lactococcus lactis subsp. cremoris (strain MG1363) GN=ps404 PE=4 SV=1		CI-like repressor	ps404 llmg_2139	ps404	llmg_2139	S	llm:llmg_2139	816	1	4	4	18.2	19.118	165	0	7.9777	2812600	468770	27377	42781	43820	154370	19480	24851	17227	138870	5.90767	5.75233	5.59362	5.7594	5.54918	5.62345	5.75135	5.8983
	0.282356	1.33422	A2RN21	A2RN21	tr|A2RN21|A2RN21_LACLM Uncharacterized protein OS=Lactococcus lactis subsp. cremoris (strain MG1363) GN=ps402 PE=4 SV=1		Uncharacterized protein	ps402 llmg_2141	ps402	llmg_2141	S	llm:llmg_2141	817	1	3	3	33.3	13.261	111	0.0019194	2.505	2877200	719300	56183	107100	144150	94773	45069	93362	115640	63022	5.89701	5.72596	5.53766	5.84545	5.66045	5.80491	5.55782	5.48199
	0.0664709	1.19688	A2RN23	A2RN23	tr|A2RN23|A2RN23_LACLM Putative 20-kDa protein OS=Lactococcus lactis subsp. cremoris (strain MG1363) GN=llmg_2143 PE=4 SV=1		Putative 20-kDa protein	llmg_2143		llmg_2143	S	llm:llmg_2143	818	1	15	15	62.5	18.478	168	0	109.8	875050000	79550000	9644700	13211000	11679000	8441800	14209000	7012900	9379800	5972000	8.07438	7.94566	7.93704	7.99706	7.86712	7.93457	7.91811	7.92214
	0.110763	1.10551	A2RN27	A2RN27	sw|A2RN27|FMT_LACLM Methionyl-tRNA formyltransferase OS=Lactococcus lactis subsp. cremoris (strain MG1363) GN=fmt PE=3 SV=1		Methionyl-tRNA formyltransferase (EC 2.1.2.9)	fmt llmg_2147	fmt	llmg_2147	J	llm:llmg_2147	819	1	17	17	65.6	35.584	323	0	159.79	293160000	19544000	2456100	4143800	2150700	2413300	1978400	1679100	2831900	1890500	7.41804	7.40851	7.43064	7.47449	7.43608	7.49317	7.45856	7.51812
	0.758397	1.03688	A2RN33	A2RN33	tr|A2RN33|A2RN33_LACLM Primosomal protein N OS=Lactococcus lactis subsp. cremoris (strain MG1363) GN=priA PE=3 SV=1		Primosomal protein N' (EC 3.6.4.-) (ATP-dependent helicase PriA)	priA llmg_2153	priA	llmg_2153	L	llm:llmg_2153	820	1	9	9	15.4	89.156	781	0	61.088	42647000	888470	90456	111580	100320	172550	75911	54329	150470	132840	6.73277	6.56236	6.58659	6.65699	6.57807	6.67586	6.55647	6.6654
	0.257354	1.30637	A2RN34	A2RN34	sw|A2RN34|RPOZ_LACLM DNA-directed RNA polymerase subunit omega OS=Lactococcus lactis subsp. cremoris (strain MG1363) GN=rpoZ PE=3 SV=1		DNA-directed RNA polymerase subunit omega (RNAP omega subunit) (EC 2.7.7.6) (RNA polymerase omega subunit) (Transcriptase subunit omega)	rpoZ llmg_2154	rpoZ	llmg_2154	K	llm:llmg_2154	821	1	11	11	67.5	13.432	117	0	77.48	176930000	29489000	3255400	4854300	3208500	4080100	5615100	3113300	2199900	3162400	7.19376	7.22391	7.13437	7.22139	7.50553	7.41047	7.10985	7.21184
	0.744725	1.06891	A2RN35	A2RN35	tr|A2RN35|A2RN35_LACLM Guanylate kinase OS=Lactococcus lactis subsp. cremoris (strain MG1363) GN=gmk PE=3 SV=1		Guanylate kinase (EC 2.7.4.8) (GMP kinase)	gmk llmg_2155	gmk	llmg_2155	F	llm:llmg_2155	822	1	7	7	34.6	23.58	205	0	21.167	48340000	4028300	444660	791840	442710	749810	511860	229970	402000	455430	6.55082	6.66196	6.64974	6.72539	6.70278	6.60675	6.51763	6.87652
	0.14096	1.2788	A2RN36	A2RN36	sw|A2RN36|RNY_LACLM Ribonuclease Y OS=Lactococcus lactis subsp. cremoris (strain MG1363) GN=rny PE=3 SV=1		Ribonuclease Y (RNase Y) (EC 3.1.-.-)	rny llmg_2156	rny	llmg_2156	S	llm:llmg_2156	823	1	27	27	56.3	60.309	531	0	133.68	236560000	10753000	1338000	1590500	1231500	1498100	745280	861590	1746100	1741800	7.31754	7.28495	7.27307	7.32492	7.23767	7.42441	7.43143	7.53419
	0.868286	1.02383	A2RN37	A2RN37	tr|A2RN37|A2RN37_LACLM Glucosamine-6-phosphate deaminase OS=Lactococcus lactis subsp. cremoris (strain MG1363) GN=nagB2 PE=3 SV=1		Glucosamine-6-phosphate deaminase (EC 3.5.99.6)	nagB2 llmg_2157	nagB2	llmg_2157	G	llm:llmg_2157	824	1	12	12	64.6	26.578	237	0	69.747	318260000	31826000	5406300	4444500	3443800	5793400	3482700	2923200	3778700	2553600	7.51412	7.3973	7.45685	7.61572	7.51599	7.60519	7.4615	7.44223
	0.0249561	1.30427	A2RN40;A2RN39	A2RN40	sw|A2RN40|METK_LACLM S-adenosylmethionine synthase OS=Lactococcus lactis subsp. cremoris (strain MG1363) GN=metK PE=3 SV=1		S-adenosylmethionine synthase (AdoMet synthase) (EC 2.5.1.6) (MAT) (Methionine adenosyltransferase);Uncharacterized protein	llmg_2159;metK llmg_2160	metK	llmg_2159;llmg_2160	#N/A;H	llm:llmg_2159;llm:llmg_2160	825	2	23	23	53.9	42.973	399	0	219.33	979290000	57605000	8444800	12448000	7109900	7780400	5108400	4635400	6234200	5843800	8.00694	8.03707	7.97827	8.11193	7.89106	7.9008	7.88495	7.99592
	0.468822	1.16489	A2RN41	A2RN41	tr|A2RN41|A2RN41_LACLM Cyclopropane-fatty-acyl-phospholipid synthase OS=Lactococcus lactis subsp. cremoris (strain MG1363) GN=cfa PE=4 SV=1		Cyclopropane-fatty-acyl-phospholipid synthase (EC 2.1.1.79)	cfa llmg_2161	cfa	llmg_2161	M	llm:llmg_2161	826	1	18	18	41.1	45.33	397	0	63.716	319350000	17742000	2353600	2986500	1686600	3670000	1954200	950130	2065100	2075600	7.50367	7.44012	7.35257	7.68169	7.45	7.32048	7.38694	7.55549
	0.107846	1.51601	A2RN42	A2RN42	tr|A2RN42|A2RN42_LACLM Acetyl-CoA carboxylase ligase / biotin operon repressor bifunctional protein OS=Lactococcus lactis subsp. cremoris (strain MG1363) GN=birA2 PE=4 SV=1		Acetyl-CoA carboxylase ligase / biotin operon repressor bifunctional protein (EC 6.3.4.15)	birA2 llmg_2162	birA2	llmg_2162	H	llm:llmg_2162	827	1	3	3	9.2	27.822	250	0	21.726	33622000	2401600	266380	458770	307320	184320	319370	242800	384300	238310	6.47299	6.50842	6.52759	6.21107	6.63576	6.762	6.57422	6.47091
	0.352275	1.26045	A2RN43	A2RN43	tr|A2RN43|A2RN43_LACLM Uncharacterized protein OS=Lactococcus lactis subsp. cremoris (strain MG1363) GN=llmg_2163 PE=4 SV=1		Uncharacterized protein	llmg_2163		llmg_2163	S	llm:llmg_2163	828	1	3	3	25.3	18.331	154	0	10.635	3402200	425280	38855	56981	63351	59605	0	20147	95441	90899	5.86002	5.44679	5.68266	5.6334	5.83806	5.61543	5.83276	5.73872
	0.680838	1.06872	A2RN44	A2RN44	tr|A2RN44|A2RN44_LACLM Uncharacterized protein OS=Lactococcus lactis subsp. cremoris (strain MG1363) GN=llmg_2164 PE=4 SV=1		Uncharacterized protein	llmg_2164		llmg_2164	S	llm:llmg_2164	829	1	17	17	55.1	40.904	370	0	119.15	165880000	6635400	753850	1113500	1061100	724810	697420	547790	904270	832570	7.23383	7.21077	7.28776	7.09195	7.19148	7.15731	7.20107	7.38991
	0.142836	1.42127	A2RN46	A2RN46	tr|A2RN46|A2RN46_LACLM Fructose-bisphosphate aldolase OS=Lactococcus lactis subsp. cremoris (strain MG1363) GN=fbaA PE=3 SV=1		Fructose-bisphosphate aldolase (EC 4.1.2.13)	fbaA llmg_2167	fbaA	llmg_2167	G	llm:llmg_2167	830	1	25	25	65.8	31.989	298	0	323.31	3475400000	289620000	31366000	77405000	37245000	46821000	28577000	15376000	30573000	22253000	8.33748	8.68773	8.49219	8.64182	8.42778	8.27464	8.36799	8.4781
	0.429831	1.07017	A2RN48	A2RN48	sw|A2RN48|SYT_LACLM Threonine--tRNA ligase OS=Lactococcus lactis subsp. cremoris (strain MG1363) GN=thrS PE=3 SV=1		Threonine--tRNA ligase (EC 6.1.1.3) (Threonyl-tRNA synthetase) (ThrRS)	thrS llmg_2169	thrS	llmg_2169	J	llm:llmg_2169	831	1	32	32	42.9	74.16	646	0	108.67	762260000	23821000	3858300	3498500	2706800	3337700	2696900	1983200	3048700	2690400	7.9723	7.81435	7.85331	7.85684	7.89293	7.91861	7.89052	7.91256
	0.0427062	1.32636	A2RN49	A2RN49	tr|A2RN49|A2RN49_LACLM Uncharacterized protein OS=Lactococcus lactis subsp. cremoris (strain MG1363) GN=llmg_2170 PE=4 SV=1		Uncharacterized protein (EC 1.17.4.1)	llmg_2170		llmg_2170	#N/A	llm:llmg_2170	832	1	11	11	80	12.18	105	0	48.128	391050000	65175000	11651000	15082000	8206000	7700200	3948400	4088800	9399400	5098400	7.65039	7.60749	7.52169	7.69862	7.41847	7.48446	7.53465	7.54997
	0.232083	1.27196	A2RN51	A2RN51	tr|A2RN51|A2RN51_LACLM Putative nitroreductase OS=Lactococcus lactis subsp. cremoris (strain MG1363) GN=llmg_2172 PE=4 SV=1		Putative nitroreductase	llmg_2172		llmg_2172	S	llm:llmg_2172	833	1	18	18	69.3	22.499	202	0	93.965	684580000	68458000	5397400	15071000	12732000	10582000	7602900	3468700	8418900	5185500	7.6767	7.83099	8.02222	7.86658	7.81169	7.65154	7.74537	7.77
	0.587386	1.14702	A2RN62	A2RN62	tr|A2RN62|A2RN62_LACLM Uncharacterized protein OS=Lactococcus lactis subsp. cremoris (strain MG1363) GN=llmg_2183 PE=4 SV=1		Uncharacterized protein	llmg_2183		llmg_2183	L	llm:llmg_2183	834	1	2	2	15.7	21.299	185	0.0010373	4.002	4050700	405070	46034	100090	47475	78851	48059	19518	39640	25401	5.56372	5.66003	5.60902	5.71878	5.62281	5.61898	5.55858	5.98946
	0.168532	1.22161	A2RN64	A2RN64	tr|A2RN64|A2RN64_LACLM Galactose mutarotase related enzyme OS=Lactococcus lactis subsp. cremoris (strain MG1363) GN=lacX PE=4 SV=1		Galactose mutarotase related enzyme	lacX llmg_2185	lacX	llmg_2185	G	llm:llmg_2185	835	1	15	15	56.7	33.409	289	0	42.692	78088000	6507400	681590	669550	850490	1495600	307040	482050	991110	1029900	6.8862	6.89794	6.95527	6.98565	6.70445	6.86167	6.86716	6.94405
	0.474991	1.1105	A2RN65	A2RN65	tr|A2RN65|A2RN65_LACLM Putative CMP-binding factor OS=Lactococcus lactis subsp. cremoris (strain MG1363) GN=cbf PE=4 SV=1		Putative CMP-binding factor	cbf llmg_2186	cbf	llmg_2186	S	llm:llmg_2186	836	1	8	8	29	36.087	314	0	51.843	60323000	3770200	530770	612710	496050	731740	271870	125680	485550	515810	6.75423	6.63777	6.69808	6.78532	6.73849	6.63361	6.83509	6.85029
	0.722864	1.03395	A2RN66	A2RN66	tr|A2RN66|A2RN66_LACLM Uncharacterized protein OS=Lactococcus lactis subsp. cremoris (strain MG1363) GN=llmg_2187 PE=4 SV=1		Uncharacterized protein	llmg_2187		llmg_2187	S	llm:llmg_2187	837	1	12	12	34.3	49.336	432	0	69.796	47563000	1698700	156790	336660	237200	284890	166610	55960	226510	234060	6.67125	6.66739	6.59964	6.66934	6.66617	6.58425	6.66036	6.75483
	0.606158	1.05556	A2RN72	A2RN72	tr|A2RN72|A2RN72_LACLM Small ribosomal subunit biogenesis GTPase RsgA OS=Lactococcus lactis subsp. cremoris (strain MG1363) GN=rsgA PE=3 SV=1		Small ribosomal subunit biogenesis GTPase RsgA (EC 3.6.1.-)	rsgA llmg_2193	rsgA	llmg_2193	G	llm:llmg_2193	841	1	2	2	9.1	34.863	307	0	22.451	6977500	536730	72312	97461	55816	91086	44929	47211	68901	59015	5.85769	5.82172	5.78959	5.84558	5.78324	5.96698	5.81068	5.84762
	0.854034	1.03236	A2RN73	A2RN73	tr|A2RN73|A2RN73_LACLM Uncharacterized protein OS=Lactococcus lactis subsp. cremoris (strain MG1363) GN=llmg_2194 PE=4 SV=1		Uncharacterized protein	llmg_2194		llmg_2194	M	llm:llmg_2194	842	1	5	5	14	37.943	357	0	43.771	21705000	1669600	289570	242820	285530	300450	84384	78257	153530	235100	6.40634	6.21059	6.33457	6.34431	6.2223	6.3295	6.21859	6.4701
	0.226975	1.08221	A2RN74	A2RN74	tr|A2RN74|A2RN74_LACLM Phenylalanine--tRNA ligase beta subunit OS=Lactococcus lactis subsp. cremoris (strain MG1363) GN=pheT PE=3 SV=1		Phenylalanine--tRNA ligase beta subunit (EC 6.1.1.20) (Phenylalanyl-tRNA synthetase beta subunit) (PheRS)	pheT llmg_2195	pheT	llmg_2195	J	llm:llmg_2195	843	1	34	34	53.7	87.181	797	0	323.31	1067900000	29663000	3577900	6853700	3259600	4962700	2923100	2112900	3454500	2518900	8.01891	8.01397	7.93282	8.03375	7.93946	7.97084	7.95762	7.99427
	0.386916	1.08614	A2RN75	A2RN75	sw|A2RN75|SYFA_LACLM Phenylalanine--tRNA ligase alpha subunit OS=Lactococcus lactis subsp. cremoris (strain MG1363) GN=pheS PE=3 SV=1		Phenylalanine--tRNA ligase alpha subunit (EC 6.1.1.20) (Phenylalanyl-tRNA synthetase alpha subunit) (PheRS)	pheS llmg_2196	pheS	llmg_2196	J	llm:llmg_2196	844	1	19	19	53.3	39.23	345	0	125.33	379740000	27124000	3622600	5124400	3106800	5454200	2250700	2430300	2754600	2380600	7.58206	7.60885	7.54657	7.57827	7.49231	7.5642	7.47927	7.63642
	0.129471	1.47927	A2RN77	A2RN77	tr|A2RN77|A2RN77_LACLM Putative transcriptional repressor of padC OS=Lactococcus lactis subsp. cremoris (strain MG1363) GN=padR PE=4 SV=1		Putative transcriptional repressor of padC	padR llmg_2198	padR	llmg_2198	K	llm:llmg_2198	845	1	6	6	30.7	21.351	179	0	20.343	38858000	3238200	286870	863720	494150	682590	171350	172840	261780	304870	6.5222	6.59072	6.50691	6.84481	6.3138	6.41234	6.473	6.58529
	0.392955	1.11898	A2RN80	A2RN80	sw|A2RN80|PURA_LACLM Adenylosuccinate synthetase OS=Lactococcus lactis subsp. cremoris (strain MG1363) GN=purA PE=3 SV=1		Adenylosuccinate synthetase (AMPSase) (AdSS) (EC 6.3.4.4) (IMP--aspartate ligase)	purA llmg_2201	purA	llmg_2201	F	llm:llmg_2201	846	1	38	38	74.9	47.352	430	0	323.31	1350000000	58520000	5965900	10574000	7539500	9294200	7844500	4127900	7918700	5255600	8.04661	8.12917	8.17699	8.19637	8.06258	7.99933	8.19692	8.09503
	0.299062	1.56782	A2RN83	A2RN83	sw|A2RN83|HSLO_LACLM 33 kDa chaperonin OS=Lactococcus lactis subsp. cremoris (strain MG1363) GN=hslO PE=3 SV=1		33 kDa chaperonin (Heat shock protein 33 homolog) (HSP33)	hslO llmg_2204	hslO	llmg_2204	O	llm:llmg_2204	847	1	7	7	32.6	31.73	288	0	16.17	28439000	2585400	53149	717830	411190	282330	443590	217580	325010	134720	5.84799	6.47557	6.46214	6.43604	6.69453	6.56364	6.3759	6.36886
	0.00551192	1.52127	A2RN88	A2RN88	tr|A2RN88|A2RN88_LACLM tRNA-dihydrouridine synthase OS=Lactococcus lactis subsp. cremoris (strain MG1363) GN=llmg_2209 PE=3 SV=1		tRNA-dihydrouridine synthase (EC 1.3.1.-)	llmg_2209		llmg_2209	J	llm:llmg_2209	848	1	11	11	48.2	36.601	334	0	30.434	91201000	5066700	358450	889410	454220	1091700	575240	330410	730200	637090	6.80585	6.90406	6.80846	6.8329	6.98403	6.9539	7.02053	7.12163
	0.340568	2.29091	A2RN91	A2RN91	tr|A2RN91|A2RN91_LACLM Uncharacterized protein OS=Lactococcus lactis subsp. cremoris (strain MG1363) GN=llmg_2212 PE=4 SV=1		Uncharacterized protein	llmg_2212		llmg_2212	S	llm:llmg_2212	850	1	4	4	17.3	32.222	294	0	11.767	94508000	9450800	1646600	1799800	1707700	1334300	1153100	727390	32381	1049600	6.97573	6.94785	7.07309	7.15168	7.02218	7.06363	5.64435	6.97815
	0.335069	1.8295	A2RN92	A2RN92	tr|A2RN92|A2RN92_LACLM Uncharacterized protein OS=Lactococcus lactis subsp. cremoris (strain MG1363) GN=llmg_2213 PE=4 SV=1		Uncharacterized protein	llmg_2213		llmg_2213	S	llm:llmg_2213	851	1	4	4	21.3	32.092	291	0	5.8406	14081000	1564600	175950	606840	164570	48187	78713	41964	148140	300190	5.64956	6.45924	5.36537	5.52748	5.59439	5.52415	5.51383	5.31994
	0.368304	1.06854	A2RN94	A2RN94	sw|A2RN94|SYD_LACLM Aspartate--tRNA ligase OS=Lactococcus lactis subsp. cremoris (strain MG1363) GN=aspS PE=3 SV=1		Aspartate--tRNA ligase (EC 6.1.1.12) (Aspartyl-tRNA synthetase) (AspRS)	aspS llmg_2215	aspS	llmg_2215	J	llm:llmg_2215	853	1	36	36	57.8	66.528	590	0	185.87	493770000	16459000	2218000	2844400	1734700	2665100	1761700	1185200	2285300	1764500	7.70737	7.64482	7.6026	7.67555	7.6793	7.63635	7.70183	7.72804
	0.475993	1.05291	A2RN96	A2RN96	sw|A2RN96|SYH_LACLM Histidine--tRNA ligase OS=Lactococcus lactis subsp. cremoris (strain MG1363) GN=hisS PE=3 SV=1		Histidine--tRNA ligase (EC 6.1.1.21) (Histidyl-tRNA synthetase) (HisRS)	hisS llmg_2217	hisS	llmg_2217	J	llm:llmg_2217	854	1	25	25	53.7	48.984	430	0	135.93	471210000	17452000	2993400	3247900	1906400	2216900	2083300	1560600	1860600	1583000	7.70335	7.69019	7.60914	7.64781	7.68627	7.70894	7.62757	7.71727
	0.931674	1.06275	A2RNA4	A2RNA4	tr|A2RNA4|A2RNA4_LACLM Uncharacterized protein OS=Lactococcus lactis subsp. cremoris (strain MG1363) GN=llmg_2225 PE=4 SV=1		Uncharacterized protein	llmg_2225		llmg_2225	S	llm:llmg_2225	856	1	3	3	12.4	31.679	298	0	22.331	10403000	611930	55979	92663	86075	117340	89792	32544	99569	37971	5.74513	5.95386	5.12295	6.04743	6.15659	5.91715	5.23872	5.45119
	0.161711	1.24074	A2RNA7	A2RNA7	tr|A2RNA7|A2RNA7_LACLM Uncharacterized protein OS=Lactococcus lactis subsp. cremoris (strain MG1363) GN=llmg_2228 PE=4 SV=1		Uncharacterized protein	llmg_2228		llmg_2228	S	llm:llmg_2228	857	1	3	3	24.2	13.582	120	0	13.688	51593000	7370500	753890	1741500	656410	1291000	506930	522780	978670	919270	6.72049	6.67986	6.56851	6.60433	6.59938	6.76191	6.77028	6.81633
	0.932218	1.04565	A2RNB1	A2RNB1	tr|A2RNB1|A2RNB1_LACLM Uncharacterized protein OS=Lactococcus lactis subsp. cremoris (strain MG1363) GN=llmg_2232 PE=4 SV=1		Uncharacterized protein	llmg_2232		llmg_2232	S	llm:llmg_2232	858	1	2	2	7.5	35.872	321	0.00377	2.2004	3759100	221120	32601	35971	26764	30577	28587	18618	24757	23246	5.4004	5.41309	5.9193	6.11369	5.68631	6.03711	5.46713	5.57838
	0.762406	1.06503	A2RNB2	A2RNB2	tr|A2RNB2|A2RNB2_LACLM GalE protein OS=Lactococcus lactis subsp. cremoris (strain MG1363) GN=galE PE=4 SV=1		GalE protein (EC 5.1.3.2)	galE llmg_2233	galE	llmg_2233	M	llm:llmg_2233	859	1	19	19	69.3	36.292	326	0	121.81	493330000	24667000	3631800	3337500	2611400	4445600	2739400	1303300	3738500	2859200	7.72212	7.5231	7.60949	7.74916	7.6518	7.52302	7.68091	7.85758
	0.981419	1.0051	A2RNB5	A2RNB5	tr|A2RNB5|A2RNB5_LACLM Aldose 1-epimerase OS=Lactococcus lactis subsp. cremoris (strain MG1363) GN=galM PE=3 SV=1		Aldose 1-epimerase (EC 5.1.3.3) (Galactose mutarotase)	galM llmg_2236	galM	llmg_2236	G	llm:llmg_2236	860	1	4	4	13.9	37.605	339	0	18.075	17474000	970760	190110	128120	92889	216760	101870	48374	79428	113200	6.29697	6.04372	6.15011	6.38876	6.29177	6.14832	6.11823	6.31239
	0.76646	1.17636	A2RNB6	A2RNB6	tr|A2RNB6|A2RNB6_LACLM Galactose permease OS=Lactococcus lactis subsp. cremoris (strain MG1363) GN=galP PE=4 SV=1		Galactose permease	galP llmg_2237	galP	llmg_2237	G	llm:llmg_2237	861	1	4	4	8.7	50.503	462	0	8.0787	25952000	1853700	537310	239120	106300	72114	363190	285910	45090	204700	6.57666	6.4276	6.41308	6.20439	6.47754	6.42849	5.72139	6.71215
	0.064137	1.15487	A2RNB8	A2RNB8	tr|A2RNB8|A2RNB8_LACLM Putative Nicotinamide-nucleotide adenylyltransferase OS=Lactococcus lactis subsp. cremoris (strain MG1363) GN=nadR PE=4 SV=1		Putative Nicotinamide-nucleotide adenylyltransferase (EC 2.7.7.1)	nadR llmg_2241	nadR	llmg_2241	K	llm:llmg_2241	862	1	9	9	24	44.061	379	0	20.537	65666000	2855000	403310	542060	378430	468270	300050	142850	388680	231370	6.75933	6.73987	6.75931	6.75176	6.75852	6.87559	6.7813	6.84501
	0.499585	1.19542	A2RNB9	A2RNB9	tr|A2RNB9|A2RNB9_LACLM Uncharacterized protein OS=Lactococcus lactis subsp. cremoris (strain MG1363) GN=llmg_2242 PE=4 SV=1		Uncharacterized protein	llmg_2242		llmg_2242	C	llm:llmg_2242	863	1	9	9	28	36.545	325	0	51.21	91670000	7639200	1020800	1648300	842990	1401600	445710	313410	828760	1137600	6.90156	6.97553	6.83015	7.12048	6.79684	6.71366	6.88435	7.12277
	0.00247548	1.68243	A2RNC0	A2RNC0	tr|A2RNC0|A2RNC0_LACLM Uncharacterized protein OS=Lactococcus lactis subsp. cremoris (strain MG1363) GN=llmg_2243 PE=4 SV=1		Uncharacterized protein	llmg_2243		llmg_2243	O	llm:llmg_2243	864	1	20	20	52.3	47.871	430	0	221.08	291290000	14564000	1236000	1488400	1121700	2122600	2504500	1369500	2094900	2626700	7.34205	7.31595	7.37122	7.40273	7.49711	7.55788	7.58643	7.69427
	0.192685	1.17186	A2RNC1	A2RNC1	tr|A2RNC1|A2RNC1_LACLM Uncharacterized protein OS=Lactococcus lactis subsp. cremoris (strain MG1363) GN=llmg_2244 PE=4 SV=1		Uncharacterized protein	llmg_2244		llmg_2244	O	llm:llmg_2244	865	1	10	10	30.7	36.687	323	0	67.503	71832000	4225400	486060	1078000	481710	707840	313820	246690	581630	329670	6.79707	6.96912	6.80103	6.87692	6.78954	6.78616	6.73843	6.85451
	0.142286	1.20092	A2RNC3	A2RNC3	tr|A2RNC3|A2RNC3_LACLM Putative rRNA (Guanine-N1-)-methyltransferase OS=Lactococcus lactis subsp. cremoris (strain MG1363) GN=rrmA PE=4 SV=1		Putative rRNA (Guanine-N1-)-methyltransferase (EC 2.1.1.51)	rrmA llmg_2246	rrmA	llmg_2246	Q	llm:llmg_2246	866	1	4	4	15	31.762	273	0	17.174	13169000	940670	126960	179660	112280	147330	88693	54832	118740	112180	6.07708	6.22768	6.0892	6.18915	6.06092	6.07137	6.13726	5.9955
	0.177481	1.17665	A2RNC4	A2RNC4	tr|A2RNC4|A2RNC4_LACLM Uncharacterized protein OS=Lactococcus lactis subsp. cremoris (strain MG1363) GN=llmg_2247 PE=4 SV=1		Uncharacterized protein	llmg_2247		llmg_2247	S	llm:llmg_2247	867	1	4	4	20.7	27.801	241	0	7.4629	26481000	2206800	239060	385130	319700	300240	242910	181050	338870	199820	6.37929	6.40152	6.38757	6.38088	6.47834	6.50876	6.3228	6.52196
	0.139647	1.19418	A2RNC5	A2RNC5	tr|A2RNC5|A2RNC5_LACLM Putative abortive phage resistance OS=Lactococcus lactis subsp. cremoris (strain MG1363) GN=llmg_2248 PE=4 SV=1		Putative abortive phage resistance	llmg_2248		llmg_2248	S	llm:llmg_2248	868	1	16	16	36.4	50.255	440	0	23.407	88047000	4192700	347390	1250600	416010	800800	378990	224700	527350	246890	6.67871	6.82178	6.80729	6.84715	6.7687	6.64661	6.72382	6.70751
	0.517345	1.06203	A2RND9	A2RND9	tr|A2RND9|A2RND9_LACLM Uncharacterized protein OS=Lactococcus lactis subsp. cremoris (strain MG1363) GN=ps507 PE=4 SV=1		Uncharacterized protein	ps507 llmg_2262	ps507	llmg_2262	S	llm:llmg_2262	869	1	5	5	33.9	20.577	180	0	29.902	40505000	4050500	577360	916660	451370	566930	451120	241030	468630	377420	6.61595	6.68922	6.54075	6.57903	6.5822	6.51988	6.61075	6.60758
	0.125931	1.35689	A2RNE2	A2RNE2	tr|A2RNE2|A2RNE2_LACLM Uncharacterized protein OS=Lactococcus lactis subsp. cremoris (strain MG1363) GN=ps504 PE=4 SV=1		Uncharacterized protein	ps504 llmg_2265	ps504	llmg_2265	S	llm:llmg_2265	871	1	4	4	11	40.275	354	0	5.8324	6065200	336950	87511	81431	23357	57950	17316	18869	28327	22193	6.00557	5.79125	5.66724	5.73839	5.63019	5.65394	5.69843	5.6897
	0.337306	1.14862	A2RNE6	A2RNE6	tr|A2RNE6|A2RNE6_LACLM Copper homeostasis protein cutC OS=Lactococcus lactis subsp. cremoris (strain MG1363) GN=cutC PE=3 SV=1		Copper homeostasis protein cutC	cutC llmg_2269	cutC	llmg_2269	P	llm:llmg_2269	872	1	7	7	41.8	22.565	208	0	34.815	66213000	6019300	551670	1375100	797110	896450	621220	370830	636210	770690	6.81999	6.80791	6.78983	6.92531	6.83663	6.74262	6.65288	6.8702
	0.898825	1.03457	A2RNE7	A2RNE7	tr|A2RNE7|A2RNE7_LACLM ABC-type transporter ATP-binding protein OS=Lactococcus lactis subsp. cremoris (strain MG1363) GN=ecsB PE=4 SV=1		ABC-type transporter ATP-binding protein	ecsB llmg_2270	ecsB	llmg_2270	U	llm:llmg_2270	873	1	3	3	8.3	39.672	339	0.0046685	2.09	5823600	415970	31907	79816	59701	75795	0	63375	94541	10837	5.45483	5.59564	5.8311	5.81903	5.48217	5.65465	5.75317	5.75157
	0.462475	1.08484	A2RNE8	A2RNE8	tr|A2RNE8|A2RNE8_LACLM ABC-type transporter ATP-binding protein OS=Lactococcus lactis subsp. cremoris (strain MG1363) GN=ecsA PE=4 SV=1		ABC-type transporter ATP-binding protein	ecsA llmg_2271	ecsA	llmg_2271	V	llm:llmg_2271	874	1	5	5	25.4	28.539	256	0	12.074	48737000	4061400	496570	756960	626180	675220	443560	265530	540840	256560	6.62444	6.71615	6.73362	6.70016	6.72527	6.61138	6.72073	6.57551
	0.502806	1.08891	A2RNE9	A2RNE9	tr|A2RNE9|A2RNE9_LACLM Uncharacterized protein OS=Lactococcus lactis subsp. cremoris (strain MG1363) GN=llmg_2272 PE=4 SV=1		Uncharacterized protein	llmg_2272		llmg_2272	C	llm:llmg_2272	875	1	4	4	9.5	67.522	592	0	20.306	7376200	335280	47921	74169	27010	41695	47045	34858	31850	30733	5.94389	5.99565	5.80028	5.8197	5.8902	5.82932	5.80585	5.88619
	0.933369	1.02346	A2RNF0	A2RNF0	tr|A2RNF0|A2RNF0_LACLM Uncharacterized protein OS=Lactococcus lactis subsp. cremoris (strain MG1363) GN=llmg_2273 PE=4 SV=1		Uncharacterized protein	llmg_2273		llmg_2273	F, G	llm:llmg_2273	876	1	4	4	31.1	14.827	132	0	6.7439	6517600	724180	213080	127180	86642	35415	61255	25718	36197	138690	6.00531	5.61644	5.98978	5.81938	5.94043	5.66148	5.88739	5.98189
	0.849844	1.0423	A2RNF1	A2RNF1	tr|A2RNF1|A2RNF1_LACLM Uncharacterized protein OS=Lactococcus lactis subsp. cremoris (strain MG1363) GN=llmg_2274 PE=4 SV=1		Uncharacterized protein	llmg_2274		llmg_2274	#N/A	llm:llmg_2274	877	1	10	10	86.3	8.705	73	0	59.613	155180000	31037000	5616700	4242700	3294800	3857700	3267800	2414300	3496600	4846300	7.2173	7.14836	7.15027	7.20173	7.2351	7.02776	7.09486	7.43191
	0.344802	1.07643	A2RNF3	A2RNF3	sw|A2RNF3|RL1_LACLM 50S ribosomal protein L1 OS=Lactococcus lactis subsp. cremoris (strain MG1363) GN=rplA PE=3 SV=1		50S ribosomal protein L1	rplA llmg_2276	rplA	llmg_2276	J	llm:llmg_2276	878	1	30	30	76.9	23.949	229	0	323.31	5016100000	456010000	70216000	72272000	56029000	66746000	38962000	38074000	60397000	53309000	8.67646	8.6225	8.5917	8.65864	8.59095	8.6035	8.55408	8.67283
	0.30777	1.25789	A2RNF4	A2RNF4	sw|A2RNF4|RL11_LACLM 50S ribosomal protein L11 OS=Lactococcus lactis subsp. cremoris (strain MG1363) GN=rplK PE=3 SV=1		50S ribosomal protein L11	rplK llmg_2277	rplK	llmg_2277	J	llm:llmg_2277	879	1	14	14	63.8	14.689	141	0	208.08	5287600000	660950000	60803000	112110000	110390000	63098000	60509000	87006000	92298000	74732000	8.52455	8.67223	8.76176	8.48356	8.7307	8.86934	8.66421	8.57642
	0.709644	1.08745	A2RNF6	A2RNF6	tr|A2RNF6|A2RNF6_LACLM Putative bacitracin transport ATP-binding protein OS=Lactococcus lactis subsp. cremoris (strain MG1363) GN=bcrA PE=4 SV=1		Putative bacitracin transport ATP-binding protein	bcrA llmg_2279	bcrA	llmg_2279	V	llm:llmg_2279	880	1	4	4	12	33.116	292	0	8.0396	5887200	392480	25716	85482	70778	104450	8746.4	16975	38638	41693	5.90008	5.88133	5.83506	5.90532	5.85827	6.18249	5.75944	5.86722
+	0.00196869	1.92172	A2RNF8	A2RNF8	tr|A2RNF8|A2RNF8_LACLM Peptide methionine sulfoxide reductase MsrA OS=Lactococcus lactis subsp. cremoris (strain MG1363) GN=pmsR PE=3 SV=1		Peptide methionine sulfoxide reductase MsrA (Protein-methionine-S-oxide reductase) (EC 1.8.4.11) (Peptide-methionine (S)-S-oxide reductase) (Peptide Met(O) reductase)	pmsR msrA llmg_2281	pmsR	llmg_2281	O	llm:llmg_2281	881	1	4	4	36.4	20.055	173	0	41.869	15915000	1989300	114170	674030	282990	484030	66622	43695	245510	78264	6.1882	6.3206	6.29166	6.19841	5.84505	5.97273	6.00104	6.04528
	0.457261	1.1097	A2RNF9	A2RNF9	tr|A2RNF9|A2RNF9_LACLM Uncharacterized protein OS=Lactococcus lactis subsp. cremoris (strain MG1363) GN=llmg_2282 PE=4 SV=1		Uncharacterized protein	llmg_2282		llmg_2282	S	llm:llmg_2282	882	1	11	11	37.5	32.258	285	0	69.485	85951000	5371900	785140	711530	598460	834930	734340	356170	749510	601840	6.99046	6.84155	6.85952	6.9591	6.93649	6.84487	7.0089	7.0412
	0.497815	1.06576	A2RNG1	A2RNG1	sw|A2RNG1|RRF_LACLM Ribosome-recycling factor OS=Lactococcus lactis subsp. cremoris (strain MG1363) GN=frr PE=3 SV=1		Ribosome-recycling factor (RRF) (Ribosome-releasing factor)	frr llmg_2284	frr	llmg_2284	J	llm:llmg_2284	883	1	13	13	66.5	20.786	185	0	58.532	551090000	50099000	7148300	9680700	5730400	5831000	5643500	3709700	5610600	6744700	7.78663	7.76315	7.72709	7.62466	7.77504	7.7716	7.71449	7.75104
	0.272564	1.15877	A2RNG4	A2RNG4	tr|A2RNG4|A2RNG4_LACLM Acetate kinase OS=Lactococcus lactis subsp. cremoris (strain MG1363) GN=ackA2 PE=3 SV=1		Acetate kinase (EC 2.7.2.1) (Acetokinase)	ackA2 ackA llmg_2288	ackA2	llmg_2288	C	llm:llmg_2288	884	1	24	24	71.6	43.174	395	0	89.258	357930000	14914000	1265800	2811400	890790	1915300	3978900	779850	2069900	1202100	7.52862	7.51644	7.43423	7.58977	7.68252	7.5278	7.49755	7.61719
	0.277118	1.19272	A2RNG5	A2RNG5	tr|A2RNG5|A2RNG5_LACLM Acetate kinase OS=Lactococcus lactis subsp. cremoris (strain MG1363) GN=ackA1 PE=3 SV=1		Acetate kinase (EC 2.7.2.1) (Acetokinase)	ackA1 ackA llmg_2289	ackA1	llmg_2289	C	llm:llmg_2289	885	1	23	23	61.3	43.144	395	0	182.7	347090000	17354000	3054900	3011300	2151200	2420600	1858200	1031300	2265600	1561200	7.60345	7.489	7.44812	7.64749	7.51075	7.40663	7.39058	7.57395
	0.128168	2.91118	A2RNG6	A2RNG6	tr|A2RNG6|A2RNG6_LACLM Uncharacterized protein OS=Lactococcus lactis subsp. cremoris (strain MG1363) GN=llmg_2290 PE=4 SV=1		Uncharacterized protein	llmg_2290		llmg_2290	L	llm:llmg_2290	886	1	2	2	13.5	34.722	312	0	6.0389	11126000	1112600	112350	0	139260	109840	0	108060	76663	566380	5.64155	5.58537	5.67805	5.52718	5.81734	6.20752	5.52888	6.73469
	0.27318	1.08529	A2RNG8	A2RNG8	tr|A2RNG8|A2RNG8_LACLM GTP-binding protein TypA/BipA homolog OS=Lactococcus lactis subsp. cremoris (strain MG1363) GN=typA PE=4 SV=1		GTP-binding protein TypA/BipA homolog	typA llmg_2292	typA	llmg_2292	T	llm:llmg_2292	887	1	36	36	57.6	68.253	613	0	323.31	2884500000	106830000	14170000	19474000	13133000	15688000	10739000	9343200	13155000	11132000	8.38628	8.42192	8.40128	8.44908	8.41502	8.44734	8.41335	8.52502
	0.657574	1.05852	A2RNH4	A2RNH4	tr|A2RNH4|A2RNH4_LACLM Glucokinase OS=Lactococcus lactis subsp. cremoris (strain MG1363) GN=glk PE=4 SV=1		Glucokinase (EC 2.7.1.2)	glk llmg_2299	glk	llmg_2299	G	llm:llmg_2299	889	1	14	14	59.8	33.756	323	0	146.84	494130000	32942000	5046200	6472800	3523100	4894500	2951000	2121800	4682900	3249600	7.69488	7.61828	7.54754	7.68407	7.6064	7.61569	7.64075	7.78073
	0.60724	1.04914	A2RNH5	A2RNH5	tr|A2RNH5|A2RNH5_LACLM Uncharacterized protein OS=Lactococcus lactis subsp. cremoris (strain MG1363) GN=llmg_2300 PE=4 SV=1		Uncharacterized protein	llmg_2300		llmg_2300	P	llm:llmg_2300	890	1	8	8	60.9	14.266	128	0	30.806	373460000	46683000	7064700	8615700	6075100	6207200	3724200	3685600	5316800	5993500	7.61716	7.60011	7.57883	7.53066	7.47264	7.6331	7.55512	7.58257
	0.205729	1.82627	A2RNH7	A2RNH7	tr|A2RNH7|A2RNH7_LACLM Non-heme iron-binding ferritin OS=Lactococcus lactis subsp. cremoris (strain MG1363) GN=dpsA PE=3 SV=1		Non-heme iron-binding ferritin	dpsA llmg_2302	dpsA	llmg_2302	P	llm:llmg_2302	892	1	10	10	72.3	16.595	148	0	88.186	190100000	19010000	1935300	9282000	901670	2456600	478400	952790	2290300	712560	7.07965	7.701	6.88275	7.30047	6.81743	7.00847	7.0803	7.0114
	0.59491	1.04822	A2RNI8	A2RNI8	sw|A2RNI8|SYR_LACLM Arginine--tRNA ligase OS=Lactococcus lactis subsp. cremoris (strain MG1363) GN=argS PE=3 SV=1		Arginine--tRNA ligase (EC 6.1.1.19) (Arginyl-tRNA synthetase) (ArgRS)	argS llmg_2314	argS	llmg_2314	J	llm:llmg_2314	893	1	39	39	65.6	62.876	564	0	264.39	1280000000	37707000	4434300	6846300	4274500	5019900	5452800	2692700	4821700	4164800	8.09524	8.10694	8.08586	8.08579	8.17754	8.02946	8.07831	8.17032
	0.96459	1.00516	A2RNI9	A2RNI9	sw|A2RNI9|ARGR_LACLM Arginine repressor OS=Lactococcus lactis subsp. cremoris (strain MG1363) GN=argR PE=3 SV=1		Arginine repressor	argR llmg_2315	argR	llmg_2315	K	llm:llmg_2315	894	1	9	9	59.2	16.919	152	0	59.494	173350000	19261000	2194800	2686200	3520900	2853800	2112900	1292600	3172700	1427400	7.24738	7.19728	7.29232	7.21362	7.21344	7.12411	7.28037	7.32375
	0.715615	1.04849	A2RNJ0	A2RNJ0	sw|A2RNJ0|MURC_LACLM UDP-N-acetylmuramate--L-alanine ligase OS=Lactococcus lactis subsp. cremoris (strain MG1363) GN=murC PE=3 SV=1		UDP-N-acetylmuramate--L-alanine ligase (EC 6.3.2.8) (UDP-N-acetylmuramoyl-L-alanine synthetase)	murC llmg_2316	murC	llmg_2316	M	llm:llmg_2316	895	1	21	21	56	49.95	443	0	130.65	361520000	17215000	2379700	2723800	1502700	3150700	1710300	1264600	2010800	2472400	7.43906	7.53876	7.52778	7.65087	7.55272	7.4727	7.59886	7.61448
	0.0210986	1.28078	A2RNJ1	A2RNJ1	tr|A2RNJ1|A2RNJ1_LACLM Uncharacterized protein OS=Lactococcus lactis subsp. cremoris (strain MG1363) GN=llmg_2318 PE=4 SV=1		Uncharacterized protein	llmg_2318		llmg_2318	#N/A	llm:llmg_2318	896	1	15	15	69.8	22.277	199	0	57.831	105170000	8089900	944820	1294600	921770	1371100	936180	498340	1293800	829220	6.96743	6.8779	6.92965	6.9901	7.01766	7.00988	7.04999	7.11744
	0.160137	1.45052	A2RNJ2	A2RNJ2	tr|A2RNJ2|A2RNJ2_LACLM SWI/SNF family helicase OS=Lactococcus lactis subsp. cremoris (strain MG1363) GN=snf PE=4 SV=1		SWI/SNF family helicase	snf llmg_2319	snf	llmg_2319	L	llm:llmg_2319	897	1	3	3	2.7	119.44	1034	0.0010121	3.5538	7093100	136410	23434	27300	18931	24727	11588	7232.9	17101	6091.9	5.94388	5.98886	5.87547	5.81804	5.8737	5.68764	5.91255	5.50625
	0.666005	1.40424	A2RNJ3	A2RNJ3	tr|A2RNJ3|A2RNJ3_LACLM Uncharacterized protein OS=Lactococcus lactis subsp. cremoris (strain MG1363) GN=llmg_2320 PE=4 SV=1		Uncharacterized protein	llmg_2320		llmg_2320	S	llm:llmg_2320	898	1	2	2	1.2	161.46	1444	0.0019646	2.9365	16958000	229170	0	0	50651	60164	74837	0	0	43515	5.88269	6.07417	5.64874	5.51261	6.74335	5.92834	5.71921	5.31708
	0.434265	1.09882	A2RNJ6	A2RNJ6	tr|A2RNJ6|A2RNJ6_LACLM Proteinase OS=Lactococcus lactis subsp. cremoris (strain MG1363) GN=llmg_2323 PE=4 SV=1		Proteinase	llmg_2323		llmg_2323	S	llm:llmg_2323	899	1	10	10	47.5	29.183	259	0	55.792	61301000	6130100	627040	1156000	943410	1324500	410300	420740	758240	489920	6.699	6.75131	6.84262	6.84524	6.65208	6.74157	6.80449	6.77632
	0.638398	1.22467	A2RNJ8	A2RNJ8	tr|A2RNJ8|A2RNJ8_LACLM Uncharacterized protein OS=Lactococcus lactis subsp. cremoris (strain MG1363) GN=llmg_2325 PE=4 SV=1		Uncharacterized protein	llmg_2325		llmg_2325	S	llm:llmg_2325	900	1	3	3	16.7	19.086	168	0.0055918	2.0521	6020100	547280	107490	123370	11451	124340	56658	35955	46893	41117	5.62993	6.30117	5.60237	5.94309	5.89083	5.61795	5.70963	5.90606
	0.584015	1.29312	A2RNK0	A2RNK0	tr|A2RNK0|A2RNK0_LACLM Putative glycerol uptake facilitator protein OS=Lactococcus lactis subsp. cremoris (strain MG1363) GN=glpF3 PE=3 SV=1		Putative glycerol uptake facilitator protein	glpF3 llmg_2327	glpF3	llmg_2327	G	llm:llmg_2327	901	1	3	3	11.4	30.935	289	0	58.408	23130000	2891200	559510	282820	294510	364500	600100	247590	164330	377880	6.5907	5.94595	6.15993	6.41254	6.61859	6.48861	6.01212	6.43635
	0.940935	1.01909	A2RNK1	A2RNK1	sw|A2RNK1|PEPX_LACLM Xaa-Pro dipeptidyl-peptidase OS=Lactococcus lactis subsp. cremoris (strain MG1363) GN=pepX PE=3 SV=1		Xaa-Pro dipeptidyl-peptidase (EC 3.4.14.11) (X-Pro dipeptidyl-peptidase) (X-prolyl-dipeptidyl aminopeptidase) (X-PDAP)	pepX llmg_2328	pepX	llmg_2328	E	llm:llmg_2328	902	1	35	35	44.3	87.696	763	0	181.81	422070000	10822000	1502300	1749400	699020	2575200	1547900	534610	1152800	1061100	7.6358	7.522	7.41531	7.79612	7.63593	7.38421	7.62407	7.69217
	0.596082	1.4346	A2RNK2	A2RNK2	tr|A2RNK2|A2RNK2_LACLM Uncharacterized protein OS=Lactococcus lactis subsp. cremoris (strain MG1363) GN=llmg_2329 PE=4 SV=1		Uncharacterized protein	llmg_2329		llmg_2329	S	llm:llmg_2329	903	1	3	3	20.8	26.564	236	0	10.169	12716000	908270	16511	427990	150550	215590	8119.5	7960.6	70274	11272	5.43318	6.43271	6.15537	6.19956	5.60408	6.15876	6.25198	5.57909
	0.0158728	1.5434	A2RNK3	A2RNK3	tr|A2RNK3|A2RNK3_LACLM Probable amino-acid ABC transporter extracellular binding protein OS=Lactococcus lactis subsp. cremoris (strain MG1363) GN=llmg_2330 PE=4 SV=1		Probable amino-acid ABC transporter extracellular binding protein	llmg_2330		llmg_2330	E	llm:llmg_2330	904	1	16	16	61.1	31.053	280	0	55.5	185520000	11595000	1871700	1583800	1111200	1524500	1013000	1223300	1978900	1288900	7.26012	7.04813	7.13037	7.21272	7.26098	7.36483	7.36667	7.41278
	0.941015	1.01103	A2RNK4	A2RNK4	tr|A2RNK4|A2RNK4_LACLM Pyridine nucleotide-disulfide oxidoreductase OS=Lactococcus lactis subsp. cremoris (strain MG1363) GN=llmg_2331 PE=4 SV=1		Pyridine nucleotide-disulfide oxidoreductase (EC 1.8.1.7)	llmg_2331		llmg_2331	C	llm:llmg_2331	905	1	7	7	18.2	48.507	440	0	14.389	13439000	559970	102840	91174	51320	87073	78749	19020	51766	78025	6.16767	6.1529	6.04313	6.08846	6.23109	5.99638	6.05831	6.18543
	0.712	1.0447	A2RNK5	A2RNK5	sw|A2RNK5|SYE_LACLM Glutamate--tRNA ligase OS=Lactococcus lactis subsp. cremoris (strain MG1363) GN=gltX PE=3 SV=1		Glutamate--tRNA ligase (EC 6.1.1.17) (Glutamyl-tRNA synthetase) (GluRS)	gltX llmg_2332	gltX	llmg_2332	J	llm:llmg_2332	906	1	32	32	59.4	55.355	483	0	184.25	706450000	25231000	3531600	5049200	2889000	3446600	2155100	2050000	3036700	3072200	7.87109	7.79253	7.76321	7.96392	7.77659	7.86887	7.84554	7.82378
	0.0943733	1.1791	A2RNK9	A2RNK9	tr|A2RNK9|A2RNK9_LACLM Putative acetyltransferase OS=Lactococcus lactis subsp. cremoris (strain MG1363) GN=llmg_2336 PE=4 SV=1		Putative acetyltransferase	llmg_2336		llmg_2336	K	llm:llmg_2336	907	1	5	5	27.9	20.841	183	0	48.83	66087000	6608700	845900	1114400	757980	927470	619240	629960	873710	839950	6.7621	6.8253	6.8195	6.75664	6.81208	6.94124	6.81331	6.88312
	0.0253357	1.44382	A2RNL4	A2RNL4	tr|A2RNL4|A2RNL4_LACLM Uncharacterized protein OS=Lactococcus lactis subsp. cremoris (strain MG1363) GN=llmg_2341 PE=4 SV=1		Uncharacterized protein	llmg_2341		llmg_2341	S	llm:llmg_2341	909	1	9	9	33.5	39.79	361	0	27.465	85688000	5040400	843660	1133500	589250	643360	409460	280280	787260	353660	6.97351	7.09816	6.9537	6.89668	6.78609	6.74949	6.89926	6.84916
	0.0313014	1.28413	A2RNL6	A2RNL6	tr|A2RNL6|A2RNL6_LACLM DNA repair protein RadA OS=Lactococcus lactis subsp. cremoris (strain MG1363) GN=radA PE=3 SV=1		DNA repair protein RadA	radA llmg_2343	radA	llmg_2343	O	llm:llmg_2343	910	1	4	4	14.3	49.897	453	0	17.452	11992000	499650	60229	73927	59454	76809	44058	34814	84508	65853	6.02849	6.07287	6.00389	5.98108	6.06288	6.0865	6.16489	6.2065
	0.707763	1.02078	A2RNM6	A2RNM6	sw|A2RNM6|RL17_LACLM 50S ribosomal protein L17 OS=Lactococcus lactis subsp. cremoris (strain MG1363) GN=rplQ PE=3 SV=1		50S ribosomal protein L17	rplQ llmg_2353	rplQ	llmg_2353	J	llm:llmg_2353	911	1	19	19	81.7	14.255	126	0	130.26	2910000000	581790000	75682000	86906000	72492000	91207000	65539000	58851000	88703000	42414000	8.42341	8.44453	8.50667	8.45673	8.48266	8.43178	8.45647	8.49615
	0.32267	1.08247	A2RNM7	A2RNM7	sw|A2RNM7|RPOA_LACLM DNA-directed RNA polymerase subunit alpha OS=Lactococcus lactis subsp. cremoris (strain MG1363) GN=rpoA PE=3 SV=1		DNA-directed RNA polymerase subunit alpha (RNAP subunit alpha) (EC 2.7.7.6) (RNA polymerase subunit alpha) (Transcriptase subunit alpha)	rpoA llmg_2354	rpoA	llmg_2354	K	llm:llmg_2354	912	1	26	26	62.2	34.18	312	0	323.31	1983400000	116670000	13790000	21322000	16695000	16822000	11988000	9319300	15467000	11265000	8.26609	8.21259	8.32364	8.21259	8.29818	8.33435	8.26014	8.2599
	0.162857	1.33218	A2RNM8	A2RNM8	sw|A2RNM8|RS11_LACLM 30S ribosomal protein S11 OS=Lactococcus lactis subsp. cremoris (strain MG1363) GN=rpsK PE=3 SV=1		30S ribosomal protein S11	rpsK llmg_2355	rpsK	llmg_2355	J	llm:llmg_2355	913	1	11	11	55.1	13.287	127	0	85.258	1400000000	348990000	45675000	66312000	39463000	62525000	39855000	22503000	35664000	36998000	8.14764	8.01389	8.00134	8.27052	8.08923	7.92215	7.89288	8.03088
	0.717987	1.03239	A2RNM9	A2RNM9	sw|A2RNM9|RS13_LACLM 30S ribosomal protein S13 OS=Lactococcus lactis subsp. cremoris (strain MG1363) GN=rpsM PE=3 SV=1		30S ribosomal protein S13	rpsM llmg_2356	rpsM	llmg_2356	J	llm:llmg_2356	914	1	27	27	71.9	13.491	121	0	160.33	3319300000	553220000	89628000	93091000	72798000	80559000	47775000	48018000	59809000	61546000	8.5918	8.43631	8.5246	8.51198	8.49424	8.51661	8.45702	8.54144
	0.818478	1.04266	A2RNN1	A2RNN1	sw|A2RNN1|IF1_LACLM Translation initiation factor IF-1 OS=Lactococcus lactis subsp. cremoris (strain MG1363) GN=infA PE=3 SV=1		Translation initiation factor IF-1	infA llmg_2358	infA	llmg_2358	J	llm:llmg_2358	916	1	4	4	40.3	8.1954	72	0	14.25	233170000	77723000	13774000	12161000	10877000	9345500	10492000	6433100	6771400	7869600	7.46205	7.28339	7.39848	7.37194	7.47716	7.41858	7.17324	7.37429
	0.681367	1.06857	A2RNN2	A2RNN2	sw|A2RNN2|KAD_LACLM Adenylate kinase OS=Lactococcus lactis subsp. cremoris (strain MG1363) GN=adk PE=3 SV=1		Adenylate kinase (AK) (EC 2.7.4.3) (ATP-AMP transphosphorylase) (ATP:AMP phosphotransferase) (Adenylate monophosphate kinase)	adk llmg_2359	adk	llmg_2359	F	llm:llmg_2359	917	1	18	18	74.4	23.675	215	0	121.55	389610000	27830000	3257700	6061900	2968500	3962600	3846400	2148900	2734000	2849500	7.54294	7.59596	7.47461	7.69735	7.61653	7.45858	7.47644	7.6441
	0.00659742	1.2649	A2RNN3	A2RNN3	tr|A2RNN3|A2RNN3_LACLM Protein translocase subunit SecY OS=Lactococcus lactis subsp. cremoris (strain MG1363) GN=secY PE=3 SV=1		Protein translocase subunit SecY	secY llmg_2361	secY	llmg_2361	U	llm:llmg_2361	918	1	3	3	7.5	48.438	439	0	10.547	50626000	4602400	799660	604020	591370	514280	502950	427700	666110	496310	6.69915	6.61762	6.68585	6.60335	6.75707	6.76178	6.73202	6.76332
	0.0257591	1.26722	A2RNN4	A2RNN4	sw|A2RNN4|RL15_LACLM 50S ribosomal protein L15 OS=Lactococcus lactis subsp. cremoris (strain MG1363) GN=rplO PE=3 SV=1		50S ribosomal protein L15	rplO llmg_2362	rplO	llmg_2362	J	llm:llmg_2362	919	1	21	21	76.9	15.348	147	0	146.31	2207100000	275880000	34880000	55453000	30567000	55534000	24555000	18182000	31393000	25320000	8.3049	8.31124	8.27175	8.41724	8.19604	8.20003	8.24135	8.25631
	0.0476926	1.27561	A2RNN5	A2RNN5	sw|A2RNN5|RL30_LACLM 50S ribosomal protein L30 OS=Lactococcus lactis subsp. cremoris (strain MG1363) GN=rpmD PE=3 SV=1		50S ribosomal protein L30	rpmD llmg_2363	rpmD	llmg_2363	J	llm:llmg_2363	920	1	10	10	91.5	6.1933	59	0	135.04	1348600000	449550000	80220000	74320000	53592000	77098000	41544000	30394000	44509000	47872000	8.18187	8.14295	8.132	8.15725	8.04324	7.9393	8.07118	8.13748
	0.0977506	1.16062	A2RNN6	A2RNN6	sw|A2RNN6|RS5_LACLM 30S ribosomal protein S5 OS=Lactococcus lactis subsp. cremoris (strain MG1363) GN=rpsE PE=3 SV=1		30S ribosomal protein S5	rpsE llmg_2364	rpsE	llmg_2364	J	llm:llmg_2364	921	1	29	29	88.1	17.582	168	0	323.31	6148500000	614850000	88993000	109480000	75822000	97233000	58717000	47453000	74509000	62649000	8.80465	8.79845	8.75179	8.90083	8.74572	8.76274	8.72085	8.76765
	0.0221323	1.30351	A2RNN7	A2RNN7	sw|A2RNN7|RL18_LACLM 50S ribosomal protein L18 OS=Lactococcus lactis subsp. cremoris (strain MG1363) GN=rplR PE=3 SV=1		50S ribosomal protein L18	rplR llmg_2365	rplR	llmg_2365	J	llm:llmg_2365	922	1	19	19	85.2	12.404	115	0	220.91	3370200000	481460000	61795000	88840000	64615000	80867000	53762000	32503000	54148000	44926000	8.5004	8.64233	8.55165	8.59686	8.45349	8.43932	8.41784	8.52014
	0.734311	1.03924	A2RNN8	A2RNN8	sw|A2RNN8|RL6_LACLM 50S ribosomal protein L6 OS=Lactococcus lactis subsp. cremoris (strain MG1363) GN=rplF PE=3 SV=1		50S ribosomal protein L6	rplF llmg_2366	rplF	llmg_2366	J	llm:llmg_2366	923	1	16	16	77.5	19.284	178	0	260.9	3628200000	329830000	33994000	69259000	35467000	55838000	34878000	28012000	44627000	27759000	8.50458	8.55782	8.53427	8.57235	8.56285	8.55843	8.58776	8.39312
	0.340141	1.10021	A2RNN9	A2RNN9	sw|A2RNN9|RS8_LACLM 30S ribosomal protein S8 OS=Lactococcus lactis subsp. cremoris (strain MG1363) GN=rpsH PE=3 SV=1		30S ribosomal protein S8	rpsH llmg_2367	rpsH	llmg_2367	J	llm:llmg_2367	924	1	24	24	95.5	14.67	132	0	262.2	5136300000	856050000	146210000	160170000	84431000	109010000	97006000	100860000	69643000	88726000	8.75643	8.63181	8.66134	8.73184	8.63057	8.72321	8.59504	8.6667
	0.150293	1.34833	A2RNP2	A2RNP2	sw|A2RNP2|RS14Z_LACLM 30S ribosomal protein S14 type Z OS=Lactococcus lactis subsp. cremoris (strain MG1363) GN=rpsZ PE=3 SV=1		30S ribosomal protein S14 type Z	rpsZ rpsN llmg_2370	rpsZ	llmg_2370	J	llm:llmg_2370	925	1	3	3	34.4	7.1345	61	0	8.51	354950000	177480000	24648000	30020000	18667000	23807000	19562000	14644000	17040000	29088000	7.48265	7.4486	7.51566	7.4683	7.55134	7.59322	7.4635	7.82633
	0.541791	1.04029	A2RNP3	A2RNP3	sw|A2RNP3|RL5_LACLM 50S ribosomal protein L5 OS=Lactococcus lactis subsp. cremoris (strain MG1363) GN=rplE PE=3 SV=1		50S ribosomal protein L5	rplE llmg_2371	rplE	llmg_2371	J	llm:llmg_2371	926	1	24	24	85	20.006	180	0	303.68	2953400000	268490000	36493000	49043000	29931000	35876000	32617000	19759000	35666000	29103000	8.50963	8.41549	8.41019	8.46336	8.45799	8.42584	8.40004	8.44618
	0.231418	1.25603	A2RNP4	A2RNP4	sw|A2RNP4|RL24_LACLM 50S ribosomal protein L24 OS=Lactococcus lactis subsp. cremoris (strain MG1363) GN=rplX PE=3 SV=1		50S ribosomal protein L24	rplX llmg_2372	rplX	llmg_2372	J	llm:llmg_2372	927	1	13	13	86.1	10.877	101	0	71.866	532070000	266040000	53347000	47235000	30177000	49168000	22138000	21217000	15250000	27504000	7.78501	7.61926	7.60402	7.78432	7.63188	7.61907	7.44351	7.70215
	0.183778	1.12259	A2RNP5	A2RNP5	sw|A2RNP5|RL14_LACLM 50S ribosomal protein L14 OS=Lactococcus lactis subsp. cremoris (strain MG1363) GN=rplN PE=3 SV=1		50S ribosomal protein L14	rplN llmg_2373	rplN	llmg_2373	J	llm:llmg_2373	928	1	20	20	90.2	12.922	122	0	135.07	1881700000	209080000	33959000	33572000	22535000	35601000	20911000	17382000	30386000	14735000	8.28601	8.27584	8.23835	8.35203	8.23764	8.30094	8.22557	8.18718
	0.670599	1.1063	A2RNP6	A2RNP6	sw|A2RNP6|RS17_LACLM 30S ribosomal protein S17 OS=Lactococcus lactis subsp. cremoris (strain MG1363) GN=rpsQ PE=3 SV=1		30S ribosomal protein S17	rpsQ llmg_2374	rpsQ	llmg_2374	J	llm:llmg_2374	929	1	8	8	53.5	10.144	86	0	99.341	558990000	139750000	18272000	24139000	11164000	22240000	19019000	13752000	12940000	18223000	7.67746	7.55766	7.51206	7.70595	7.73116	7.59524	7.45085	7.85137
	0.343768	1.21159	A2RNP7	A2RNP7	sw|A2RNP7|RL29_LACLM 50S ribosomal protein L29 OS=Lactococcus lactis subsp. cremoris (strain MG1363) GN=rpmC PE=3 SV=1		50S ribosomal protein L29	rpmC llmg_2375	rpmC	llmg_2375	J	llm:llmg_2375	930	1	13	13	89.9	7.8591	69	0	95.939	2031600000	677200000	59348000	103310000	82602000	91340000	96243000	72240000	62898000	109220000	8.29237	8.20755	8.25665	8.35708	8.43683	8.3486	8.15854	8.5031
	0.887621	1.00556	A2RNP8	A2RNP8	sw|A2RNP8|RL16_LACLM 50S ribosomal protein L16 OS=Lactococcus lactis subsp. cremoris (strain MG1363) GN=rplP PE=3 SV=1		50S ribosomal protein L16	rplP llmg_2376	rplP	llmg_2376	J	llm:llmg_2376	931	1	13	13	67.9	15.343	137	0	83.839	1530000000	382500000	44062000	76049000	62358000	45109000	34797000	29697000	53884000	36548000	8.15336	8.15591	8.19559	8.11846	8.15497	8.16962	8.15884	8.14953
	0.570309	1.10864	A2RNP9	A2RNP9	sw|A2RNP9|RS3_LACLM 30S ribosomal protein S3 OS=Lactococcus lactis subsp. cremoris (strain MG1363) GN=rpsC PE=3 SV=1		30S ribosomal protein S3	rpsC llmg_2377	rpsC	llmg_2377	J	llm:llmg_2377	932	1	31	31	89.4	24.017	217	0	289.15	4629500000	385790000	46486000	74420000	44148000	60458000	41915000	27751000	44741000	45870000	8.60777	8.54456	8.59888	8.68669	8.62613	8.53015	8.61051	8.85026
	0.203214	1.16101	A2RNQ0	A2RNQ0	sw|A2RNQ0|RL22_LACLM 50S ribosomal protein L22 OS=Lactococcus lactis subsp. cremoris (strain MG1363) GN=rplV PE=3 SV=1		50S ribosomal protein L22	rplV llmg_2378	rplV	llmg_2378	J	llm:llmg_2378	933	1	12	12	83.5	12.469	115	0	253.47	2449600000	349940000	37490000	81533000	40759000	47632000	29266000	14692000	68433000	30131000	8.36144	8.39552	8.32822	8.3638	8.25339	8.22991	8.42302	8.28332
	0.534745	1.1379	A2RNQ1	A2RNQ1	sw|A2RNQ1|RS19_LACLM 30S ribosomal protein S19 OS=Lactococcus lactis subsp. cremoris (strain MG1363) GN=rpsS PE=3 SV=1		30S ribosomal protein S19	rpsS llmg_2379	rpsS	llmg_2379	J	llm:llmg_2379	934	1	11	11	75	10.572	92	0	52.097	1498800000	249800000	24394000	45791000	29725000	42420000	33627000	20892000	31021000	21933000	8.0844	8.02127	8.08721	8.24672	8.03623	7.94065	7.98176	8.25655
	0.745127	1.01461	A2RNQ2	A2RNQ2	sw|A2RNQ2|RL2_LACLM 50S ribosomal protein L2 OS=Lactococcus lactis subsp. cremoris (strain MG1363) GN=rplB PE=3 SV=1		50S ribosomal protein L2	rplB llmg_2380	rplB	llmg_2380	J	llm:llmg_2380	935	1	32	32	76.4	29.59	276	0	323.31	4370300000	291350000	35200000	49999000	37815000	46787000	32152000	21268000	41216000	26915000	8.51508	8.55783	8.5296	8.57173	8.56457	8.51021	8.56379	8.56086
	0.655274	1.03229	A2RNQ3	A2RNQ3	tr|A2RNQ3|A2RNQ3_LACLM 50S ribosomal protein L23 OS=Lactococcus lactis subsp. cremoris (strain MG1363) GN=rplW PE=3 SV=1		50S ribosomal protein L23	rplW llmg_2381	rplW	llmg_2381	J	llm:llmg_2381	936	1	16	16	93.8	10.801	97	0	153.93	2848700000	406950000	67652000	68989000	49431000	70749000	34600000	30529000	48741000	36262000	8.457	8.39389	8.42032	8.3843	8.33084	8.41551	8.4459	8.40805
	0.516331	1.08673	A2RNQ4	A2RNQ4	sw|A2RNQ4|RL4_LACLM 50S ribosomal protein L4 OS=Lactococcus lactis subsp. cremoris (strain MG1363) GN=rplD PE=3 SV=1		50S ribosomal protein L4	rplD llmg_2382	rplD	llmg_2382	J	llm:llmg_2382	937	1	21	21	70.7	22.363	208	0	170.03	5876600000	734580000	105650000	112960000	99151000	109540000	71945000	75894000	93568000	65877000	8.85779	8.72364	8.80371	8.78606	8.72456	8.88835	8.692	8.72179
	0.787439	1.03966	A2RNQ5	A2RNQ5	sw|A2RNQ5|RL3_LACLM 50S ribosomal protein L3 OS=Lactococcus lactis subsp. cremoris (strain MG1363) GN=rplC PE=3 SV=1		50S ribosomal protein L3	rplC llmg_2383	rplC	llmg_2383	J	llm:llmg_2383	938	1	17	17	57	21.918	207	0	113.69	3907100000	488390000	71417000	70566000	67208000	75078000	69763000	26811000	63391000	44157000	8.54833	8.36374	8.49112	8.51995	8.62317	8.42326	8.45518	8.4891
	0.840913	1.01905	A2RNQ6	A2RNQ6	sw|A2RNQ6|RS10_LACLM 30S ribosomal protein S10 OS=Lactococcus lactis subsp. cremoris (strain MG1363) GN=rpsJ PE=3 SV=1		30S ribosomal protein S10	rpsJ llmg_2384	rpsJ	llmg_2384	J	llm:llmg_2384	939	1	15	15	81.4	11.742	102	0	91.818	2777900000	462980000	70977000	76145000	53584000	55406000	52030000	34283000	63042000	57509000	8.42505	8.40622	8.41219	8.52197	8.43311	8.38915	8.45173	8.52423
	0.0415032	1.40368	A2RNQ7	A2RNQ7	sw|A2RNQ7|MSCL_LACLM Large-conductance mechanosensitive channel OS=Lactococcus lactis subsp. cremoris (strain MG1363) GN=mscL PE=3 SV=1		Large-conductance mechanosensitive channel	mscL llmg_2385	mscL	llmg_2385	M	llm:llmg_2385	940	1	3	3	16.5	13.6	121	0	112.59	162620000	32525000	4362900	4254200	4249500	4433000	3236200	2955700	3959700	5073300	7.19948	7.11287	7.18868	7.07196	7.23922	7.39293	7.18341	7.34649
	0.598104	1.07203	A2RNQ9	A2RNQ9	tr|A2RNQ9|A2RNQ9_LACLM ThrC protein OS=Lactococcus lactis subsp. cremoris (strain MG1363) GN=thrC PE=4 SV=1		ThrC protein (EC 4.2.3.1)	thrC llmg_2387	thrC	llmg_2387	E	llm:llmg_2387	941	1	22	22	53.4	55.08	496	0	106.12	261370000	8712400	881030	2187600	818380	1415700	1271600	449900	1050100	638120	7.36816	7.44034	7.30164	7.41512	7.48017	7.27205	7.32021	7.33201
	0.410716	1.18008	A2RNR0	A2RNR0	tr|A2RNR0|A2RNR0_LACLM Transcription termination/antitermination protein NusG OS=Lactococcus lactis subsp. cremoris (strain MG1363) GN=nusG PE=3 SV=1		Transcription termination/antitermination protein NusG	nusG llmg_2388	nusG	llmg_2388	K	llm:llmg_2388	942	1	10	10	63.8	21.092	185	0	28.78	109720000	10972000	1269800	2348700	1254200	2354800	558770	533370	1182000	1470100	6.98929	6.95616	6.88166	7.1882	6.91464	6.8746	6.8652	7.07324
	0.400267	1.6943	A2RNR3	A2RNR3	tr|A2RNR3|A2RNR3_LACLM Putative membrane protein OS=Lactococcus lactis subsp. cremoris (strain MG1363) GN=llmg_2391 PE=4 SV=1		Putative membrane protein	llmg_2391		llmg_2391	I	llm:llmg_2391	944	1	6	6	10.7	68.196	605	0	40.215	32738000	1488100	320550	158270	260110	204340	173090	171200	29711	170840	6.79671	6.41093	6.58636	6.49803	6.5876	6.55751	5.62736	6.60361
	0.00918646	1.52207	A2RNR4	A2RNR4	tr|A2RNR4|A2RNR4_LACLM Penicillin-binding protein 2a OS=Lactococcus lactis subsp. cremoris (strain MG1363) GN=pbp2A PE=4 SV=1		Penicillin-binding protein 2a	pbp2A llmg_2392	pbp2A	llmg_2392	M	llm:llmg_2392	945	1	12	12	24.6	81.995	743	0	67.623	30452000	870050	75400	105640	90317	102370	150320	61151	186450	98400	6.4473	6.33288	6.37001	6.39976	6.5896	6.46947	6.55029	6.67033
+	0.00120341	2.55479	A2RNR7	A2RNR7	tr|A2RNR7|A2RNR7_LACLM Uncharacterized protein OS=Lactococcus lactis subsp. cremoris (strain MG1363) GN=llmg_2395 PE=4 SV=1		Uncharacterized protein	llmg_2395		llmg_2395	S	llm:llmg_2395	947	1	2	2	18.8	15.712	138	0	6.0864	9720500	1620100	42467	976710	73986	102140	44854	35368	271510	73048	5.82901	5.60731	5.78394	5.59859	6.16375	6.17373	6.10456	6.00623
	0.55262	1.14303	A2RNS1	A2RNS1	tr|A2RNS1|A2RNS1_LACLM Zinc ABC transporter substrate binding protein OS=Lactococcus lactis subsp. cremoris (strain MG1363) GN=zitS PE=3 SV=1		Zinc ABC transporter substrate binding protein	zitS llmg_2400	zitS	llmg_2400	P	llm:llmg_2400	948	1	6	6	25.7	30.994	280	0	19.281	22282000	1591600	247960	117530	157010	153540	160630	139670	335140	280100	6.52701	6.26143	6.30726	6.22753	6.34167	6.29052	6.34924	6.57402
	0.418649	1.33479	A2RNS2	A2RNS2	sw|A2RNS2|ZITR_LACLM Transcriptional regulator ZitR OS=Lactococcus lactis subsp. cremoris (strain MG1363) GN=zitR PE=1 SV=1		Transcriptional regulator ZitR	zitR llmg_2401	zitR	llmg_2401	K	llm:llmg_2401	949	1	2	2	15.2	16.333	145	0.0038095	2.3483	4895800	489580	53931	247590	44089	51570	26710	14598	25784	25308	5.58235	5.97516	5.69049	5.73936	5.88672	5.4622	5.7509	5.38588
	0.10012	4.04992	A2RNT0	A2RNT0	tr|A2RNT0|A2RNT0_LACLM DNA polymerase III PolC-type OS=Lactococcus lactis subsp. cremoris (strain MG1363) GN=polC PE=3 SV=1		DNA polymerase III PolC-type (PolIII) (EC 2.7.7.7)	polC llmg_2409	polC	llmg_2409	L	llm:llmg_2409	951	1	8	8	7	184.52	1635	0	13.407	39248000	472870	18022	299010	63516	22928	12973	12357	25762	18296	6.59282	6.60228	6.63914	6.57497	5.35327	5.56452	6.54057	6.52106
	0.275968	1.15566	A2RNT2	A2RNT2	sw|A2RNT2|SYP_LACLM Proline--tRNA ligase OS=Lactococcus lactis subsp. cremoris (strain MG1363) GN=proS PE=3 SV=1		Proline--tRNA ligase (EC 6.1.1.15) (Prolyl-tRNA synthetase) (ProRS)	proS llmg_2412	proS	llmg_2412	J	llm:llmg_2412	952	1	30	30	57.1	69.242	616	0	246.98	535850000	16745000	1490500	3431700	1749000	2724100	1558800	1147900	2218400	2424800	7.58024	7.72765	7.66388	7.72963	7.77215	7.67502	7.67354	7.83203
	0.37255	1.11713	A2RNT3	A2RNT3	tr|A2RNT3|A2RNT3_LACLM Zinc metalloprotease OS=Lactococcus lactis subsp. cremoris (strain MG1363) GN=llmg_2413 PE=3 SV=1		Zinc metalloprotease (EC 3.4.24.-)	llmg_2413		llmg_2413	M	llm:llmg_2413	953	1	9	9	21	46.354	428	0	37.43	68253000	3250100	621280	419630	273150	308780	413300	453060	477630	283310	6.9066	6.77065	6.73908	6.80297	6.83648	6.94303	6.85459	6.77761
	0.450986	1.08296	A2RNT5	A2RNT5	tr|A2RNT5|A2RNT5_LACLM Isoprenyl transferase OS=Lactococcus lactis subsp. cremoris (strain MG1363) GN=uppS PE=3 SV=1		Isoprenyl transferase (EC 2.5.1.-)	uppS llmg_2415	uppS	llmg_2415	I	llm:llmg_2415	954	1	9	9	34.4	27.804	244	0	30.029	39494000	3038000	174620	499460	319410	610870	257150	183660	379430	613370	6.4797	6.54283	6.52662	6.57983	6.52436	6.49013	6.59362	6.65934
	0.125029	1.28574	A2RNT6	A2RNT6	tr|A2RNT6|A2RNT6_LACLM Uncharacterized protein OS=Lactococcus lactis subsp. cremoris (strain MG1363) GN=yajC PE=4 SV=1		Uncharacterized protein	yajC llmg_2416	yajC	llmg_2416	U	llm:llmg_2416	955	1	6	6	54.5	11.959	110	0	101.44	984360000	196870000	23949000	29155000	23147000	25248000	20435000	26279000	25134000	23524000	7.99319	7.94471	7.97935	7.89856	7.96685	8.18568	7.9632	8.13669
	0.165095	3.19893	A2RNT7	A2RNT7	tr|A2RNT7|A2RNT7_LACLM Uncharacterized protein OS=Lactococcus lactis subsp. cremoris (strain MG1363) GN=llmg_2417 PE=4 SV=1		Uncharacterized protein	llmg_2417		llmg_2417	L	llm:llmg_2417	956	1	2	2	9.1	27.753	232	0.0010225	3.6548	22129000	1702200	23046	972130	19826	573100	22265	18245	43754	29852	5.59347	6.77146	5.86878	6.72566	5.93897	5.89213	5.45554	5.65271
	0.808714	1.08229	A2RNT8	A2RNT8	sw|A2RNT8|RLMH_LACLM Ribosomal RNA large subunit methyltransferase H OS=Lactococcus lactis subsp. cremoris (strain MG1363) GN=rlmH PE=3 SV=1		Ribosomal RNA large subunit methyltransferase H (EC 2.1.1.177) (23S rRNA (pseudouridine1915-N3)-methyltransferase) (23S rRNA m3Psi1915 methyltransferase) (rRNA (pseudouridine-N3-)-methyltransferase RlmH)	rlmH llmg_2418	rlmH	llmg_2418	S	llm:llmg_2418	957	1	4	4	35.8	17.897	159	0.0019474	2.7286	6870900	763440	48765	272660	34978	63962	56562	13735	160880	111890	5.72807	6.03603	5.47422	5.69717	5.90104	5.69645	5.61917	5.58146
	0.119427	1.28847	A2RNT9	A2RNT9	sw|A2RNT9|HTRA_LACLM Serine protease Do-like HtrA OS=Lactococcus lactis subsp. cremoris (strain MG1363) GN=htrA PE=3 SV=1		Serine protease Do-like HtrA (EC 3.4.21.107)	htrA llmg_2419	htrA	llmg_2419	O	llm:llmg_2419	958	1	23	23	74	41.54	407	0	189.19	847360000	60525000	9720000	14066000	11606000	7017000	3622000	3779200	6843300	3872100	8.01182	7.9502	8.03145	7.80936	7.75849	7.8409	7.838	7.92515
	0.49881	1.1432	A2RNU0	A2RNU0	tr|A2RNU0|A2RNU0_LACLM Uncharacterized protein OS=Lactococcus lactis subsp. cremoris (strain MG1363) GN=llmg_2420 PE=4 SV=1		Uncharacterized protein	llmg_2420		llmg_2420	M	llm:llmg_2420	959	1	8	8	32.5	37.796	332	0	22.072	38997000	2437300	320490	762320	222390	267470	234790	132820	291460	205570	6.68702	6.71732	6.41729	6.50477	6.56074	6.60593	6.47932	6.44792
	0.606893	1.09583	A2RNU1	A2RNU1	tr|A2RNU1|A2RNU1_LACLM Uncharacterized protein OS=Lactococcus lactis subsp. cremoris (strain MG1363) GN=llmg_2421 PE=4 SV=1		Uncharacterized protein	llmg_2421		llmg_2421	M	llm:llmg_2421	960	1	9	9	20	50.849	446	0	14.855	41698000	1737400	363850	248930	159570	176000	241290	155930	261190	130660	6.72376	6.55695	6.5545	6.58121	6.77261	6.60314	6.70638	6.49325
	0.84837	1.13367	A2RNU2	A2RNU2	tr|A2RNU2|A2RNU2_LACLM Uncharacterized protein OS=Lactococcus lactis subsp. cremoris (strain MG1363) GN=llmg_2422 PE=4 SV=1		Uncharacterized protein	llmg_2422		llmg_2422	S	llm:llmg_2422	961	1	3	3	48.6	8.6197	74	0	6.8098	19617000	3923400	593210	575470	191590	790650	112450	368530	571200	720330	6.34104	5.76958	5.79726	6.34108	6.01665	5.56095	6.28854	6.60077
	0.500127	1.12641	A2RNU4	A2RNU4	tr|A2RNU4|A2RNU4_LACLM Uncharacterized protein OS=Lactococcus lactis subsp. cremoris (strain MG1363) GN=llmg_2424 PE=4 SV=1		Uncharacterized protein	llmg_2424		llmg_2424	L	llm:llmg_2424	962	1	3	3	9.6	28.472	250	0.0010288	3.7713	6864400	457630	108330	63115	52920	60756	29172	14193	58665	70480	6.02127	5.69949	5.93763	5.81453	5.82886	5.80191	5.78335	5.85202
	0.516185	1.05364	A2RNU8	A2RNU8	sw|A2RNU8|EZRA_LACLM Septation ring formation regulator EzrA OS=Lactococcus lactis subsp. cremoris (strain MG1363) GN=ezrA PE=3 SV=1		Septation ring formation regulator EzrA	ezrA llmg_2428	ezrA	llmg_2428	D	llm:llmg_2428	963	1	42	42	65.1	66.305	576	0	323.31	1112300000	35880000	4816100	5641200	4528500	5643700	2877900	3107300	5786100	3479600	8.06341	8.07635	8.00251	8.05812	7.95356	8.069	8.07588	8.01119
	0.413764	1.1244	A2RNU9	A2RNU9	sw|A2RNU9|EFTS_LACLM Elongation factor Ts OS=Lactococcus lactis subsp. cremoris (strain MG1363) GN=tsf PE=3 SV=1		Elongation factor Ts (EF-Ts)	tsf llmg_2429	tsf	llmg_2429	J	llm:llmg_2429	964	1	38	38	71.9	36.739	342	0	323.31	3795200000	180720000	22103000	32394000	20275000	29727000	26147000	17337000	13067000	19671000	8.52246	8.50341	8.55182	8.59591	8.5928	8.56318	8.48027	8.74103
	0.56453	1.06534	A2RNV0	A2RNV0	sw|A2RNV0|RS2_LACLM 30S ribosomal protein S2 OS=Lactococcus lactis subsp. cremoris (strain MG1363) GN=rpsB PE=3 SV=1		30S ribosomal protein S2	rpsB llmg_2430	rpsB	llmg_2430	J	llm:llmg_2430	965	1	36	36	83.9	28.552	255	0	323.31	6598900000	439930000	62720000	69799000	62212000	75019000	41653000	30353000	47888000	50284000	8.79171	8.74332	8.78721	8.87448	8.7168	8.73323	8.76105	8.87568
+	0.00294185	2.42872	A2RNV2	A2RNV2	tr|A2RNV2|A2RNV2_LACLM Aldehyde-alcohol dehydrogenase OS=Lactococcus lactis subsp. cremoris (strain MG1363) GN=adhE PE=3 SV=1		Aldehyde-alcohol dehydrogenase	adhE llmg_2432	adhE	llmg_2432	C	llm:llmg_2432	966	1	46	46	54	98.088	903	0	277.92	1059700000	22077000	3279200	5661100	3344400	5212400	1223000	738140	2115400	503340	8.04084	8.14057	8.06476	8.1602	7.80226	7.6609	7.86787	7.53382
	0.00561441	1.44047	A2RNW1	A2RNW1	tr|A2RNW1|A2RNW1_LACLM Endopeptidase La OS=Lactococcus lactis subsp. cremoris (strain MG1363) GN=llmg_2442 PE=3 SV=1		Endopeptidase La (EC 3.4.21.53)	llmg_2442		llmg_2442	T	llm:llmg_2442	968	1	7	7	22.4	37.403	343	0	8.6048	20171000	1680900	199150	283500	143650	334160	129350	131470	259730	199870	6.19786	6.20398	6.24878	6.19521	6.40938	6.36607	6.27189	6.43252
	0.128653	1.48323	A2RNW3	A2RNW3	tr|A2RNW3|A2RNW3_LACLM Uncharacterized protein OS=Lactococcus lactis subsp. cremoris (strain MG1363) GN=llmg_2444 PE=4 SV=1		Uncharacterized protein	llmg_2444		llmg_2444	L	llm:llmg_2444	969	1	4	4	26.8	19.989	179	0	8.5046	32946000	3660700	1412500	603610	382830	210640	352090	152300	432170	114520	6.73601	6.41422	6.52883	6.49217	6.18503	6.35218	6.488	6.46118
	0.203104	1.38885	A2RNW8	A2RNW8	sw|A2RNW8|G6PI_LACLM Glucose-6-phosphate isomerase OS=Lactococcus lactis subsp. cremoris (strain MG1363) GN=pgi PE=3 SV=1		Glucose-6-phosphate isomerase (GPI) (EC 5.3.1.9) (Phosphoglucose isomerase) (PGI) (Phosphohexose isomerase) (PHI)	pgi llmg_2448	pgi	llmg_2448	G	llm:llmg_2448	970	1	19	19	54.2	49.594	448	0	287.04	974360000	48718000	5207900	17567000	6927400	5496700	3074200	3102300	5107000	2235900	7.83645	8.23545	8.01026	7.89007	7.75983	7.92078	7.93844	7.78257
	0.0640879	1.3552	A2RNW9	A2RNW9	tr|A2RNW9|A2RNW9_LACLM Uncharacterized protein OS=Lactococcus lactis subsp. cremoris (strain MG1363) GN=llmg_2449 PE=4 SV=1		Uncharacterized protein	llmg_2449		llmg_2449	S	llm:llmg_2449	971	1	3	3	18.8	20.707	176	0	6.6853	6614600	661460	61988	222460	125190	111510	31909	23470	84925	0	5.75587	5.88882	5.93748	6.00745	5.73765	5.71339	5.79362	5.81696
	0.00397042	1.80155	A2RNX2	A2RNX2	tr|A2RNX2|A2RNX2_LACLM Uncharacterized protein OS=Lactococcus lactis subsp. cremoris (strain MG1363) GN=llmg_2452 PE=4 SV=1		Uncharacterized protein	llmg_2452		llmg_2452	G, M	llm:llmg_2452	972	1	8	8	47	30.405	281	0	81.282	126940000	7933600	871770	1038100	479810	1695400	1346100	845750	718070	938650	6.95424	7.04817	6.89544	6.98731	7.29493	7.25307	7.08973	7.27003
	0.320189	1.12298	A2RNX5	A2RNX5	tr|A2RNX5|A2RNX5_LACLM Valine--tRNA ligase OS=Lactococcus lactis subsp. cremoris (strain MG1363) GN=valS PE=3 SV=1		Valine--tRNA ligase (EC 6.1.1.9) (Valyl-tRNA synthetase) (ValRS)	valS llmg_2455	valS	llmg_2455	J	llm:llmg_2455	974	1	41	41	52.4	100.49	880	0	154.32	585360000	11707000	1357900	2237700	1262400	1476100	1326900	898530	1834400	1313200	7.69023	7.78034	7.64246	7.78068	7.70586	7.73747	7.81204	7.83984
	0.359241	1.13591	A2RNY2	A2RNY2	tr|A2RNY2|A2RNY2_LACLM Uncharacterized protein OS=Lactococcus lactis subsp. cremoris (strain MG1363) GN=llmg_2463 PE=4 SV=1		Uncharacterized protein	llmg_2463		llmg_2463	S	llm:llmg_2463	976	1	7	7	33.9	26.587	239	0	136.49	69586000	6326000	972830	777160	972670	670790	972460	511790	932560	515720	6.86972	6.67966	6.8965	6.86095	6.86681	6.86172	6.84278	6.95691
	0.328108	1.12009	A2RNY3	A2RNY3	tr|A2RNY3|A2RNY3_LACLM Putative RNA methyltransferase OS=Lactococcus lactis subsp. cremoris (strain MG1363) GN=llmg_2464 PE=3 SV=1		Putative RNA methyltransferase (EC 2.1.1.-)	llmg_2464		llmg_2464	J	llm:llmg_2464	977	1	12	12	23.8	58.878	513	0	54.93	76178000	3174100	392140	463810	280190	731180	215230	211250	563190	317090	6.88135	6.78009	6.75097	6.87978	6.78613	6.91118	6.86445	6.92744
	0.357492	1.41684	A2RNY5	A2RNY5	sw|A2RNY5|RECX_LACLM Regulatory protein RecX OS=Lactococcus lactis subsp. cremoris (strain MG1363) GN=recX PE=3 SV=1		Regulatory protein RecX	recX llmg_2466	recX	llmg_2466	S	llm:llmg_2466	978	1	3	3	11.9	31.105	269	0	6.062	6119600	470740	46115	270610	22523	23617	34942	22894	25539	24504	5.64886	5.8399	5.60666	5.71739	5.65806	5.6289	5.88256	6.24857
	0.0451999	1.13796	A2RNZ2	A2RNZ2	sw|A2RNZ2|RS18_LACLM 30S ribosomal protein S18 OS=Lactococcus lactis subsp. cremoris (strain MG1363) GN=rpsR PE=3 SV=1		30S ribosomal protein S18	rpsR llmg_2473	rpsR	llmg_2473	J	llm:llmg_2473	979	1	10	10	46.9	9.3709	81	0	51.122	1551500000	387870000	43005000	80144000	53497000	57305000	42471000	30345000	51655000	29452000	8.16313	8.13516	8.13735	8.07298	8.19645	8.18529	8.15063	8.20077
	0.793324	1.02786	A2RNZ3	A2RNZ3	tr|A2RNZ3|A2RNZ3_LACLM Single-stranded DNA-binding protein OS=Lactococcus lactis subsp. cremoris (strain MG1363) GN=ssbB PE=3 SV=1		Single-stranded DNA-binding protein (SSB)	ssbB llmg_2474	ssbB	llmg_2474	L	llm:llmg_2474	980	1	11	11	83.7	18.233	166	0	178.96	224170000	22417000	3020400	4001900	3018200	2827800	2858700	1990300	2996600	1703200	7.31099	7.31898	7.31091	7.22063	7.39623	7.28948	7.30634	7.21719
	0.0451396	1.281	A2RNZ4	A2RNZ4	sw|A2RNZ4|RS6_LACLM 30S ribosomal protein S6 OS=Lactococcus lactis subsp. cremoris (strain MG1363) GN=rpsF PE=3 SV=1		30S ribosomal protein S6	rpsF llmg_2475	rpsF	llmg_2475	J	llm:llmg_2475	981	1	12	12	100	11.307	97	0	153.2	1090000000	182340000	22689000	55630000	26723000	23802000	12789000	13888000	14549000	12265000	7.99954	8.10582	8.00817	8.02498	7.82463	7.98205	7.94454	7.95709
	0.376058	1.83634	A2RNZ6	A2RNZ6	tr|A2RNZ6|A2RNZ6_LACLM Lysine specific permease OS=Lactococcus lactis subsp. cremoris (strain MG1363) GN=llmg_2477 PE=4 SV=1		Lysine specific permease	llmg_2477		llmg_2477	E	llm:llmg_2477	982	1	2	2	3.5	54.972	508	0.0019286	2.5921	35109000	3510900	343990	1063000	267410	630590	372140	24210	376130	433410	6.52937	6.61848	6.48073	6.55047	6.48612	5.46004	6.59444	6.58263
	0.23992	1.09414	A2RNZ7	A2RNZ7	tr|A2RNZ7|A2RNZ7_LACLM DNA polymerase III subunits gamma / tau OS=Lactococcus lactis subsp. cremoris (strain MG1363) GN=dnaX PE=4 SV=1		DNA polymerase III subunits gamma / tau (EC 2.7.7.7)	dnaX llmg_2478	dnaX	llmg_2478	L	llm:llmg_2478	983	1	13	13	35.6	61.002	553	0	37.792	75827000	2808400	346810	663930	366720	498010	214720	140470	377240	200490	6.83074	6.95005	6.84909	6.84568	6.84278	6.79622	6.85208	6.82819
	0.50369	1.10222	A2RNZ8	A2RNZ8	tr|A2RNZ8|A2RNZ8_LACLM Uncharacterized protein OS=Lactococcus lactis subsp. cremoris (strain MG1363) GN=llmg_2479 PE=4 SV=1		Uncharacterized protein	llmg_2479		llmg_2479	S	llm:llmg_2479	984	1	6	6	42.7	24.008	213	0	52.855	56487000	5648700	519920	1245800	664280	1018300	483310	424290	844850	447950	6.59865	6.7689	6.81084	6.83663	6.67026	6.77059	6.7388	6.66628
	0.161752	1.76003	A2RP00	A2RP00	tr|A2RP00|A2RP00_LACLM Putative chorismate mutase OS=Lactococcus lactis subsp. cremoris (strain MG1363) GN=llmg_2481 PE=4 SV=1		Putative chorismate mutase (EC 5.4.99.5)	llmg_2481		llmg_2481	E	llm:llmg_2481	986	1	2	2	25.6	10.833	90	0	11.544	2086200	417250	62578	132410	52781	92743	0	0	76733	0	5.36836	5.89161	5.88479	5.73036	5.87478	5.93776	5.81207	6.23259
	0.510443	1.15979	A2RP01	A2RP01	tr|A2RP01|A2RP01_LACLM Uncharacterized protein OS=Lactococcus lactis subsp. cremoris (strain MG1363) GN=llmg_2482 PE=4 SV=1		Uncharacterized protein	llmg_2482		llmg_2482	#N/A	llm:llmg_2482	987	1	6	6	47.7	16.673	149	0	17.69	17935000	1379600	147420	234800	161960	392760	81153	28610	77830	255110	6.30246	6.27182	6.11281	6.26708	6.00732	6.18749	6.10941	6.39242
	0.929975	1.01422	A2RP03	A2RP03	tr|A2RP03|A2RP03_LACLM Glutamine synthetase OS=Lactococcus lactis subsp. cremoris (strain MG1363) GN=glnA PE=3 SV=1		Glutamine synthetase (EC 6.3.1.2)	glnA llmg_2484	glnA	llmg_2484	E	llm:llmg_2484	988	1	31	31	63	49.742	446	0	323.31	2296500000	120870000	9887600	29620000	14430000	13704000	11398000	10208000	20808000	10810000	8.14746	8.44878	8.35118	8.36346	8.28657	8.38444	8.33088	8.33353
	0.759463	1.12046	A2RP04	A2RP04	tr|A2RP04|A2RP04_LACLM Glutamine synthetase repressor OS=Lactococcus lactis subsp. cremoris (strain MG1363) GN=glnR PE=4 SV=1		Glutamine synthetase repressor	glnR llmg_2485	glnR	llmg_2485	K	llm:llmg_2485	989	1	2	2	20.7	14.067	121	0.0010183	3.6367	4338500	619780	89245	141630	73988	163230	38577	0	58420	54697	5.69135	5.19693	5.57089	5.86342	5.6558	5.37544	5.49578	5.598
	0.971141	1.02742	A2RP05	A2RP05	tr|A2RP05|A2RP05_LACLM Protein-tyrosine phosphatase OS=Lactococcus lactis subsp. cremoris (strain MG1363) GN=ptpL PE=4 SV=1		Protein-tyrosine phosphatase (EC 3.1.3.48)	ptpL llmg_2486	ptpL	llmg_2486	T	llm:llmg_2486	990	1	2	2	22.8	16.637	145	0.00199	3.2058	63297000	7912200	74118	757200	2521900	2671100	159150	226260	1230900	271460	5.68384	6.79224	6.79326	7.08934	6.58829	6.50371	6.65594	6.56374
	0.363435	1.24062	A2RP06	A2RP06	sw|A2RP06|RUVB_LACLM Holliday junction ATP-dependent DNA helicase RuvB OS=Lactococcus lactis subsp. cremoris (strain MG1363) GN=ruvB PE=3 SV=1		Holliday junction ATP-dependent DNA helicase RuvB (EC 3.6.4.12)	ruvB llmg_2487	ruvB	llmg_2487	L	llm:llmg_2487	991	1	3	3	12	37.661	333	0	9.6194	15556000	818720	42596	125000	99760	142510	53284	53658	112250	189660	5.89479	6.27075	6.14916	6.23004	6.16259	6.16077	6.24851	6.34741
	0.754356	1.11241	A2RP07	A2RP07	sw|A2RP07|RUVA_LACLM Holliday junction ATP-dependent DNA helicase RuvA OS=Lactococcus lactis subsp. cremoris (strain MG1363) GN=ruvA PE=3 SV=1		Holliday junction ATP-dependent DNA helicase RuvA (EC 3.6.4.12)	ruvA llmg_2488	ruvA	llmg_2488	L	llm:llmg_2488	992	1	3	3	24.4	21.209	197	0	13.843	28066000	4009400	461240	799560	767940	347020	647340	272830	538360	175080	6.36481	6.43091	6.57497	6.21304	6.65467	6.43447	6.5695	6.11015
	0.239908	1.14785	A2RP08	A2RP08	sw|A2RP08|MUTL_LACLM DNA mismatch repair protein MutL OS=Lactococcus lactis subsp. cremoris (strain MG1363) GN=mutL PE=3 SV=1		DNA mismatch repair protein MutL	mutL llmg_2489	mutL	llmg_2489	L	llm:llmg_2489	993	1	12	12	23.3	73.797	656	0	25.272	56687000	1574600	183180	211250	180440	191700	150040	298460	149900	209670	6.84949	6.73081	6.69521	6.79244	6.82691	6.776	6.79107	6.91352
	0.329038	1.15203	A2RP09	A2RP09	tr|A2RP09|A2RP09_LACLM Uncharacterized protein OS=Lactococcus lactis subsp. cremoris (strain MG1363) GN=llmg_2490 PE=4 SV=1		Uncharacterized protein	llmg_2490		llmg_2490	S	llm:llmg_2490	994	1	4	4	22.1	26.272	231	0	44.674	26087000	3726700	507660	754870	382680	693880	275130	227610	478090	406790	6.39672	6.40488	6.25542	6.38464	6.16782	6.30397	6.3548	6.36922
	0.450166	1.1146	A2RP13	A2RP13	tr|A2RP13|A2RP13_LACLM Putative 3-hydroxyisobutyrate dehydrogenase OS=Lactococcus lactis subsp. cremoris (strain MG1363) GN=ywjF PE=4 SV=1		Putative 3-hydroxyisobutyrate dehydrogenase (EC 1.1.1.31)	ywjF llmg_2494	ywjF	llmg_2494	I	llm:llmg_2494	995	1	12	12	43.7	31.155	293	0	72.053	262880000	13836000	1110600	710520	4211900	1349300	2539000	905150	2036500	972910	7.50698	7.2816	7.39824	7.46894	7.43675	7.39924	7.46355	7.54469
	0.240501	1.77355	A2RP16	A2RP16	tr|A2RP16|A2RP16_LACLM Probable membrane transporter protein OS=Lactococcus lactis subsp. cremoris (strain MG1363) GN=llmg_2497 PE=3 SV=1		Probable membrane transporter protein	llmg_2497		llmg_2497	S	llm:llmg_2497	997	1	2	2	8.5	29.664	283	0.0019589	2.8656	2036000	254500	20027	31356	20689	44883	60096	18521	34818	24109	5.77843	6.04067	6.03339	6.10667	5.74853	5.68	5.33752	6.19773
	0.536158	1.06379	A2RP18	A2RP18	tr|A2RP18|A2RP18_LACLM Glucose-6-phosphate 1-dehydrogenase OS=Lactococcus lactis subsp. cremoris (strain MG1363) GN=zwf PE=3 SV=1		Glucose-6-phosphate 1-dehydrogenase (G6PD) (EC 1.1.1.49)	zwf llmg_2499	zwf	llmg_2499	G	llm:llmg_2499	998	1	28	28	61.8	57.586	503	0	116.76	483660000	15602000	1397900	3023000	1589600	3014300	1737800	1159600	2294000	1385600	7.60279	7.70448	7.61426	7.72347	7.64662	7.64337	7.70565	7.7568
	0.392073	1.15522	A2RP19	A2RP19	tr|A2RP19|A2RP19_LACLM Uncharacterized protein OS=Lactococcus lactis subsp. cremoris (strain MG1363) GN=llmg_2500 PE=4 SV=1		Uncharacterized protein	llmg_2500		llmg_2500	S	llm:llmg_2500	999	1	3	3	27.4	20.281	175	0	5.237	45720000	5080000	357200	1101800	615050	677350	577050	319060	959720	472800	6.52026	6.63855	6.69643	6.59704	6.52271	6.67435	6.71041	6.79546
	0.0579292	1.25541	A2RP20	A2RP20	sw|A2RP20|DNAJ_LACLM Chaperone protein DnaJ OS=Lactococcus lactis subsp. cremoris (strain MG1363) GN=dnaJ PE=3 SV=1		Chaperone protein DnaJ	dnaJ llmg_2502	dnaJ	llmg_2502	O	llm:llmg_2502	1000	1	22	22	48.8	40.686	379	0	143.1	396430000	18877000	2155000	2800100	2952500	1864000	2381900	1707800	2764100	2251900	7.56164	7.50985	7.65721	7.4882	7.64686	7.66311	7.60483	7.69724
	0.975046	1.0041	A2RP21	A2RP21	tr|A2RP21|A2RP21_LACLM RacD protein OS=Lactococcus lactis subsp. cremoris (strain MG1363) GN=racD PE=3 SV=1		RacD protein (EC 5.1.1.13)	racD llmg_2504	racD	llmg_2504	M	llm:llmg_2504	1001	1	11	11	46.7	27.579	240	0	41.718	85807000	5720500	837390	1244300	575680	675860	646130	358650	596840	785610	6.97	6.99244	6.86587	6.82214	6.85807	6.87266	6.90946	7.01737
	0.28662	1.16145	A2RP22	A2RP22	tr|A2RP22|A2RP22_LACLM Uncharacterized protein OS=Lactococcus lactis subsp. cremoris (strain MG1363) GN=llmg_2505 PE=4 SV=1		Uncharacterized protein	llmg_2505		llmg_2505	S	llm:llmg_2505	1002	1	12	12	30.1	47.506	408	0	44.111	135460000	6773100	680530	1287300	858610	947190	642320	674710	888830	793570	7.01064	7.19637	7.10047	7.09954	7.06024	7.17484	7.17374	7.25821
	0.663979	1.05816	A2RP23	A2RP23	tr|A2RP23|A2RP23_LACLM Asparagine synthase OS=Lactococcus lactis subsp. cremoris (strain MG1363) GN=asnH PE=4 SV=1		Asparagine synthase (EC 6.3.5.4)	asnH llmg_2506	asnH	llmg_2506	E	llm:llmg_2506	1003	1	22	22	46.6	72.302	625	0	132.08	564630000	16607000	2198200	2585300	2133300	2710900	1914800	1847000	2266300	950790	7.81772	7.67467	7.67938	7.74938	7.63684	7.79295	7.75998	7.82957
	0.749629	1.07647	A2RP26	A2RP26	tr|A2RP26|A2RP26_LACLM Cell shape-determining protein MreC OS=Lactococcus lactis subsp. cremoris (strain MG1363) GN=mreC PE=3 SV=1		Cell shape-determining protein MreC (Cell shape protein MreC)	mreC llmg_2509	mreC	llmg_2509	M	llm:llmg_2509	1004	1	7	7	33	31.402	291	0	39.111	28755000	2211900	233010	590300	220880	374710	131890	154450	284350	222320	6.31771	6.66281	6.37451	6.38743	6.27658	6.37151	6.54898	6.41737
	0.673872	1.05249	A2RP28	A2RP28	sw|A2RP28|RPIA_LACLM Ribose-5-phosphate isomerase A OS=Lactococcus lactis subsp. cremoris (strain MG1363) GN=rpiA PE=3 SV=1		Ribose-5-phosphate isomerase A (EC 5.3.1.6) (Phosphoriboisomerase A) (PRI)	rpiA llmg_2511	rpiA	llmg_2511	G	llm:llmg_2511	1005	1	5	5	23.2	24.364	224	0	14.233	26262000	2188500	340210	432360	197650	308400	257350	176050	189730	286760	6.47496	6.34526	6.38924	6.41925	6.45222	6.43441	6.31431	6.51663
	0.29532	1.41718	A2RP29	A2RP29	tr|A2RP29|A2RP29_LACLM Transcriptional regulator OS=Lactococcus lactis subsp. cremoris (strain MG1363) GN=rcfB PE=4 SV=1		Transcriptional regulator	rcfB llmg_2512	rcfB	llmg_2512	K	llm:llmg_2512	1006	1	5	5	29.5	26.303	227	0	48.371	53708000	4131400	307350	1250900	428440	561120	327750	259750	666310	329800	6.53523	6.99285	6.58077	6.8586	6.60997	6.41652	6.77151	6.56374
	0.0221987	7.29047	A2RP31	A2RP31	tr|A2RP31|A2RP31_LACLM Uncharacterized protein OS=Lactococcus lactis subsp. cremoris (strain MG1363) GN=llmg_2514 PE=3 SV=1		Uncharacterized protein	llmg_2514		llmg_2514	T	llm:llmg_2514	1007	1	11	11	68.3	16.023	145	0	75.559	172260000	17226000	6887500	4622900	123520	4544400	291090	177450	296720	282340	7.58859	7.55644	6.42116	7.38911	6.47465	6.27038	6.47465	6.28459
	0.32146	1.90208	A2RP32	A2RP32	tr|A2RP32|A2RP32_LACLM Uncharacterized protein OS=Lactococcus lactis subsp. cremoris (strain MG1363) GN=llmg_2515 PE=4 SV=1		Uncharacterized protein	llmg_2515		llmg_2515	#N/A	llm:llmg_2515	1008	1	3	3	65.7	7.6084	67	0	29.868	13486000	6743000	1009500	3342500	0	2391000	0	0	0	0	6.16903	6.55735	5.48138	6.45868	6.08405	5.78131	5.70072	5.98345
	0.0318659	1.80836	A2RP33	A2RP33	tr|A2RP33|A2RP33_LACLM Uncharacterized protein OS=Lactococcus lactis subsp. cremoris (strain MG1363) GN=llmg_2516 PE=4 SV=1		Uncharacterized protein	llmg_2516		llmg_2516	I	llm:llmg_2516	1009	1	12	12	11.4	159.78	1436	0	32.039	26679000	452190	83075	84148	64012	114180	30556	12791	58100	5332.8	6.46479	6.46172	6.39085	6.59294	6.33423	6.24	6.32523	5.98171
	0.018646	1.43815	A2RP35	A2RP35	tr|A2RP35|A2RP35_LACLM Pseudouridine synthase OS=Lactococcus lactis subsp. cremoris (strain MG1363) GN=llmg_2518 PE=3 SV=1		Pseudouridine synthase (EC 5.4.99.-)	llmg_2518		llmg_2518	J	llm:llmg_2518	1010	1	7	7	31.4	37.506	328	0	14.332	23724000	1248600	159240	196530	102110	123620	206730	92878	234630	132880	6.43177	6.28814	6.21817	6.25981	6.42162	6.49046	6.48118	6.43583
	0.3355	1.23549	A2RP36	A2RP36	tr|A2RP36|A2RP36_LACLM Uncharacterized protein OS=Lactococcus lactis subsp. cremoris (strain MG1363) GN=llmg_2520 PE=4 SV=1		Uncharacterized protein	llmg_2520		llmg_2520	S	llm:llmg_2520	1011	1	4	4	21.5	27.196	237	0	8.3234	26020000	1858600	575420	636720	59763	66634	212550	133440	42209	131820	6.55275	6.51251	6.38659	6.24839	6.41612	6.34078	6.17687	6.3991
	0.0419127	1.20267	A2RP37	A2RP37	sw|A2RP37|MNME_LACLM tRNA modification GTPase MnmE OS=Lactococcus lactis subsp. cremoris (strain MG1363) GN=mnmE PE=3 SV=1		tRNA modification GTPase MnmE (EC 3.6.-.-)	mnmE trmE llmg_2521	mnmE	llmg_2521	S	llm:llmg_2521	1012	1	16	16	42	49.884	455	0	50.6	101090000	4212000	494110	693560	413450	562180	541190	365300	757410	384790	7.01687	6.96941	6.90075	6.99409	7.03161	7.06692	7.01034	7.09283
	0.831106	1.06804	A2RP39	A2RP39	tr|A2RP39|A2RP39_LACLM ATP-dependent DNA helicase RecG OS=Lactococcus lactis subsp. cremoris (strain MG1363) GN=recG PE=3 SV=1		ATP-dependent DNA helicase RecG (EC 3.6.4.12)	recG llmg_2523	recG	llmg_2523	L	llm:llmg_2523	1013	1	3	3	5.9	74.794	666	0.0019399	2.6738	4950700	141450	30647	4892.6	9638.3	28137	16143	10934	26593	14464	5.82388	5.6862	5.61414	5.84081	5.96173	5.85882	5.50527	5.52485
	0.821073	1.02047	A2RP55	A2RP55	tr|A2RP55|A2RP55_LACLM Glyceraldehyde 3-phosphate dehydrogenase OS=Lactococcus lactis subsp. cremoris (strain MG1363) GN=gapB PE=3 SV=1		Glyceraldehyde 3-phosphate dehydrogenase (EC 1.2.1.12)	gapB llmg_2539	gapB	llmg_2539	G	llm:llmg_2539	1015	1	43	38	85.4	35.819	336	0	323.31	31100000000	2070000000	267320000	428090000	182770000	303770000	265280000	150020000	301790000	170960000	9.39947	9.43422	9.38954	9.52865	9.50458	9.4183	9.43239	9.4318
	0.576485	1.15353	A2RP56	A2RP56	tr|A2RP56|A2RP56_LACLM Uncharacterized protein OS=Lactococcus lactis subsp. cremoris (strain MG1363) GN=llmg_2540 PE=4 SV=1		Uncharacterized protein	llmg_2540		llmg_2540	#N/A	llm:llmg_2540	1016	1	11	11	69.4	19.191	170	0	144.9	133750000	13375000	1859700	1481100	1646000	1427900	2718800	1851500	1920300	469430	7.10302	7.02024	7.11701	7.21299	7.24341	7.40087	7.11561	6.94148
	0.422589	1.09663	A2RP61	A2RP61	sw|A2RP61|RS9_LACLM 30S ribosomal protein S9 OS=Lactococcus lactis subsp. cremoris (strain MG1363) GN=rpsI PE=3 SV=1		30S ribosomal protein S9	rpsI llmg_2545	rpsI	llmg_2545	J	llm:llmg_2545	1017	1	12	12	67.7	14.098	130	0	59.156	1553500000	388360000	54187000	66798000	44630000	56126000	44075000	31277000	52108000	39163000	8.22154	8.30183	8.1532	8.15706	8.1944	8.19042	8.07682	8.21176
	0.678935	1.08365	A2RP62	A2RP62	tr|A2RP62|A2RP62_LACLM 50S ribosomal protein L13 OS=Lactococcus lactis subsp. cremoris (strain MG1363) GN=rplM PE=3 SV=1		50S ribosomal protein L13	rplM llmg_2546	rplM	llmg_2546	J	llm:llmg_2546	1018	1	21	21	89.9	16.165	148	0	149.27	3120700000	346750000	52109000	45824000	42386000	53863000	38145000	25174000	46894000	42352000	8.50792	8.35482	8.41511	8.66653	8.42886	8.40466	8.39365	8.57765
	0.746064	1.05186	A2RP63	A2RP63	tr|A2RP63|A2RP63_LACLM Uncharacterized protein OS=Lactococcus lactis subsp. cremoris (strain MG1363) GN=llmg_2547 PE=3 SV=1		Uncharacterized protein	llmg_2547		llmg_2547	V	llm:llmg_2547	1019	1	8	8	30.6	38.894	356	0	33.809	34696000	2668900	258840	504210	229890	574490	365110	277040	267400	191910	6.50436	6.48463	6.52382	6.58807	6.59026	6.69581	6.4825	6.42014
	0.896548	1.01853	A2RP64	A2RP64	tr|A2RP64|A2RP64_LACLM Uncharacterized protein OS=Lactococcus lactis subsp. cremoris (strain MG1363) GN=llmg_2548 PE=4 SV=1		Uncharacterized protein	llmg_2548		llmg_2548	V	llm:llmg_2548	1020	1	4	4	21.1	24.616	223	0	5.8003	12684000	1057000	240930	187750	109360	160010	102060	20282	119180	117430	6.1212	6.02371	6.01849	6.11912	6.04048	6.02185	6.02007	6.232
	0.0727465	1.34596	A2RP66	A2RP66	tr|A2RP66|A2RP66_LACLM Signal peptidase I OS=Lactococcus lactis subsp. cremoris (strain MG1363) GN=sipL PE=3 SV=1		Signal peptidase I (EC 3.4.21.89)	sipL llmg_2550	sipL	llmg_2550	U	llm:llmg_2550	1022	1	7	7	36.1	23.478	208	0	27.154	49612000	3307500	451290	522660	350780	495270	276520	266920	564880	379140	6.72022	6.56759	6.55275	6.612	6.63644	6.83858	6.7948	6.69887
	0.267338	1.15126	A2RP72	A2RP72	sw|A2RP72|EFG_LACLM Elongation factor G OS=Lactococcus lactis subsp. cremoris (strain MG1363) GN=fusA PE=3 SV=1		Elongation factor G (EF-G)	fusA llmg_2556	fusA	llmg_2556	J	llm:llmg_2556	1023	1	73	73	80.3	77.971	709	0	323.31	10700000000	306580000	36883000	54946000	30724000	48392000	43985000	18842000	40072000	32739000	8.97915	8.92524	8.90722	9.00004	9.09961	8.91726	8.95839	9.08109
	0.294546	1.21565	A2RP73	A2RP73	sw|A2RP73|RS7_LACLM 30S ribosomal protein S7 OS=Lactococcus lactis subsp. cremoris (strain MG1363) GN=rpsG PE=3 SV=1		30S ribosomal protein S7	rpsG llmg_2557	rpsG	llmg_2557	J	llm:llmg_2557	1024	1	20	20	80	17.683	155	0	181.75	2885700000	412240000	65847000	76688000	43945000	68675000	36826000	23756000	51688000	44810000	8.35328	8.47748	8.41534	8.57358	8.35574	8.23144	8.38408	8.50918
	0.67438	1.06285	A2RP74	A2RP74	sw|A2RP74|RS12_LACLM 30S ribosomal protein S12 OS=Lactococcus lactis subsp. cremoris (strain MG1363) GN=rpsL PE=3 SV=1		30S ribosomal protein S12	rpsL llmg_2558	rpsL	llmg_2558	J	llm:llmg_2558	1025	1	15	15	67.2	15.124	137	0	86.711	3792700000	758540000	121870000	136410000	88165000	115210000	83449000	55566000	79470000	78401000	8.64571	8.4339	8.48024	8.59704	8.53038	8.58513	8.42139	8.5141
	0.976766	1.00248	A2RP76	A2RP76	tr|A2RP76|A2RP76_LACLM DacA protein OS=Lactococcus lactis subsp. cremoris (strain MG1363) GN=dacA PE=3 SV=1		DacA protein (EC 3.4.16.4)	dacA llmg_2560	dacA	llmg_2560	M	llm:llmg_2560	1026	1	7	7	18.2	46.983	434	0	36.537	16868000	843400	117470	153860	111660	122370	94010	47352	107580	89103	6.15073	6.24778	6.27543	6.20639	6.19485	6.28699	6.19449	6.1997
	0.0597646	1.31713	CON__sp|P00760|TRY1_BOVIN;CON__sp|P00761|TRYP_PIG	CON__sp|P00760|TRY1_BOVIN		+							1028	2	10	10	46.3	25.785	246	0	185.23	9508600000	864420000	102690000	106160000	103130000	145020000	86554000	88103000	125830000	106930000	8.89543	8.76803	8.91804	8.90497	8.95322	9.10404	8.96944	8.93829
	0.701915	1.13682	CON__sp|P02533|K1C14_HUMAN	CON__sp|P02533|K1C14_HUMAN		+							1029	1	9	2	23.1	51.561	472	0.0019861	3.1806	3893400	134250	5788.6	13403	30292	7058.9	41114	4672.3	18069	13856	5.77845	5.70201	5.87946	5.59276	6.06326	5.94254	5.63327	5.53637
	0.435941	1.51554	CON__sp|P04264|K2C1_HUMAN	CON__sp|P04264|K2C1_HUMAN		+							1031	1	34	30	57.8	66.038	644	0	263.04	1037400000	33464000	2149100	2906800	9490500	1880900	8449400	1994800	2187400	4404600	7.761	7.74478	8.36073	7.5962	8.35062	7.89806	7.754	8.1823
	0.0511322	2.95115	CON__sp|P08779|K1C16_HUMAN	CON__sp|P08779|K1C16_HUMAN		+							1032	1	12	5	30.7	51.267	473	0	28.511	8384300	289110	9908.8	0	23679	18443	145640	33409	19520	38517	5.56995	5.53961	5.95063	5.53927	6.56567	6.04493	5.76955	6.09927
	0.413224	1.55876	CON__sp|P13645|K1C10_HUMAN	CON__sp|P13645|K1C10_HUMAN		+							1034	1	22	20	44.3	58.826	584	0	172.02	307030000	11809000	575000	523750	3253000	1019400	2047500	917130	558560	2914500	7.11551	7.01515	7.77143	7.27383	7.57051	7.35461	7.18415	7.83777
	0.0796029	9.60848	CON__sp|P13647|K2C5_HUMAN	CON__sp|P13647|K2C5_HUMAN		+							1035	1	12	7	20	62.378	590	0	11.464	149320000	4816700	16463	20562	119370	0	4486400	30117	10496	133290	5.64824	7.0865	7.26968	5.65434	7.68062	7.06292	7.24052	7.60532
	0.409721	1.5346	CON__sp|P19013|K2C4_HUMAN	CON__sp|P19013|K2C4_HUMAN		+							1036	1	5	3	11.6	57.285	534	0	9.7446	3785500	140200	0	11239	0	0	0	15618	113350	0	5.72023	5.39308	5.46786	5.42065	6.13682	5.77905	5.64165	5.18829
	0.365499	1.54147	CON__sp|P35527|K1C9_HUMAN	CON__sp|P35527|K1C9_HUMAN		+							1037	1	21	21	51.7	62.064	623	0	169.02	292850000	11264000	745990	1485600	2710600	470060	2906400	384440	990210	1570300	7.30257	7.33102	7.64789	6.97695	7.84093	7.27864	7.29407	7.59654
[truncated: 92 more rows]
